# Supplementary material for: A Survey on Companion Animal Owners’ Perception of Veterinarians’ Communication About Zoonoses and Antimicrobial Resistance in Germany
Source: Animals (Basel). 2024 Nov 20;14(22):3346. doi: 10.3390/ani14223346 (PMC11590884; doi:10.3390/ani14223346)
Supplement: Supplementary file 1 [file animals-14-03346-s001.zip]

Archive with 2 entries (2 files):
- Arnecke et al. 2024_Supplement1_List of Pathogens.pdf
- Arnecke et al. 2024_Supplement2_RawData.xlsx
