# Supplementary material for: A Survey on Companion Animal Owners’ Perception of Veterinarians’ Communication About Zoonoses and Antimicrobial Resistance in Germany
Source: Animals (Basel). 2024 Nov 20;14(22):3346. doi: 10.3390/ani14223346 (PMC11590884; doi:10.3390/ani14223346)
Supplement: Supplementary file 1 [file animals-14-03346-s001.zip › Arnecke et al. 2024_Supplement2_RawData.xlsx]

## Sheet: codebook
Titel	Question	Options
ID	ID	self generated
cat	Do you have cat?	yes=1, no=0
dog	Do you have dog?	yes=1, no=0
import	Is your pet imported from abroad?	yes=1, no=0
feeding	Do you feed raw meat/fish, fresh offal, uncooked bones?	yes=1, no=0
feeding_risk	Do you see a risk connected to feeding raw meat/fish, fresh offal, uncooked bones?	yes=1, no=0
feeding_risk_nutrientdeficiency	Which risks do you see connected to raw meat/fish, fresh offal, uncooked bones?	yes=1, no=0
feeding_risk_intolerance	Which risks do you see connected to raw meat/fish, fresh offal, uncooked bones?	yes=1, no=0
feeding_risk_pathogentransmission	Which risks do you see connected to raw meat/fish, fresh offal, uncooked bones?	yes=1, no=0
feeding_risk_other	Which risks do you see connected to raw meat/fish, fresh offal, uncooked bones?	comment
veterinarian_permanent	Do you have a permanent veterinarian?	yes=1, no=0
veterinarian_duration	How long have you been a regular client of your veterinarian?	<1=1, 1-3=2, 3-6=3, >6=4
veterinarian_no_satisfaction	Are you satisfied with the care you receive from your veterinarian?	disagree=1, rather disagree=2, rather agree=3, agree=4
veterinarian_no_need	What is the reason for not having a permanent veterinarian?	yes=1, no=0
veterinarian_no_multiple	What is the reason for not having a permanent veterinarian?	yes=1, no=0
veterinarian_no_quality	What is the reason for not having a permanent veterinarian?	yes=1, no=0
veterinarian_no_distance	What is the reason for not having a permanent veterinarian?	yes=1, no=0
veterinarian_no_other	What is the reason for not having a permanent veterinarian?	comment
consultation	Have you visited a veterinarian within the past 12 months?	yes=1, no=0
consultation_routine	For which reason have you consulted the veterinarian?	yes=1, no=0
consultation_symptom_gastrointestinal	Does or did your pet have symptoms?	yes=1, no=0
consultation_symptom_skin	Does or did your pet have symptoms?	yes=1, no=0
consultation_symptom_respiratory	Does or did your pet have symptoms?	yes=1, no=0
consultation_symptom_urinary	Does or did your pet have symptoms?	yes=1, no=0
consultation_symptom_other	Does or did your pet have symptoms?	comment
specific_z1_communication_Giardia	The veterinarian spoke with me in this context about zoonoses.	yes=1, no=0
specific_z1_communication_Kryptosporidia	The veterinarian spoke with me in this context about zoonoses.	yes=1, no=0
specific_z1_communication_Taenia	The veterinarian spoke with me in this context about zoonoses.	yes=1, no=0
specific_z1_communication_Toxocara	The veterinarian spoke with me in this context about zoonoses.	yes=1, no=0
specific_z1_communication_Campylobacter	The veterinarian spoke with me in this context about zoonoses.	yes=1, no=0
specific_z1_communication_Salmonella	The veterinarian spoke with me in this context about zoonoses.	yes=1, no=0
specific_z1_communication_Helicobacter	The veterinarian spoke with me in this context about zoonoses.	yes=1, no=0
specific_z1_communication_other	The veterinarian spoke with me in this context about zoonoses.	comment
specific_z1_pathogendetection	Was a pathogen detected?	yes=1, no=0
specific_z1_pathogendetection_Giardia	The following pathogen(s) was/were detected.	yes=1, no=0
specific_z1_pathogendetection_Kryptosporidia	The following pathogen(s) was/were detected.	yes=1, no=0
specific_z1_pathogendetection_Taenia	The following pathogen(s) was/were detected.	yes=1, no=0
specific_z1_pathogendetection_Toxocara	The following pathogen(s) was/were detected.	yes=1, no=0
specific_z1_pathogendetection_Campylobacter	The following pathogen(s) was/were detected.	yes=1, no=0
specific_z1_pathogendetection_Salmonella	The following pathogen(s) was/were detected.	yes=1, no=0
specific_z1_pathogendetection_Helicobacter	The following pathogen(s) was/were detected.	yes=1, no=0
specific_z1_pathogendetection_other	The following pathogen(s) was/were detected.	comment
specific_z1_communicationmodel_factual1	The veterinarian explained the cause and transmission of my pet’s infection (e.g. pathogen characteristics).	disagree=1, rather disagree=2, rather agree=3, agree=4
specific_z1_communicationmodel_factual2	I was able to follow the veterinarian’s explanations on the cause and transmission of my pet’s infection (e.g. language, choice of words, pace of speech).	disagree=1, rather disagree=2, rather agree=3, agree=4
specific_z1_communicationmodel_factual3	The veterinarian's explanations of the cause and transmission of my pet’s infection were formulated in a language I could understand.	disagree=1, rather disagree=2, rather agree=3, agree=4
specific_z1_communicationmodel_factual4	The veterinarian emphasised the most important points about the cause and transmission of my pet’s infection (e.g. transmission mechanism, pathogen characteristics).	disagree=1, rather disagree=2, rather agree=3, agree=4
specific_z1_communicationmodel_appeal1	The veterinarian provided me with instructions to prevent the transmission of my pet’s infection (e.g. cleaning and disinfecting hands, food bowls, toys, pet beds, baskets, blankets and pet toilets).	disagree=1, rather disagree=2, rather agree=3, agree=4
specific_z1_communicationmodel_appeal2	The veterinarian explained the reasons for the recommended behavioural instructions connected to my pet’s infection (e.g. preventing the transmission of the pathogen to me, maintaining the infection and reinfection of the pet).	disagree=1, rather disagree=2, rather agree=3, agree=4
specific_z1_communicationmodel_appeal3	The veterinarian explained to me the advantages of the behavioural instructions connected to my pet’s infection (e.g. prevention of new outbreaks of disease, health care and health protection, cost savings).	disagree=1, rather disagree=2, rather agree=3, agree=4
specific_z1_communicationmodel_appeal4	The veterinarian provided me with information mate-rial on my pet’s infection (e.g. information sheets, magazines, websites).	disagree=1, rather disagree=2, rather agree=3, agree=4
specific_z1_communicationmodel_relation1	The veterinarian demonstrated understanding towards me during the conversation on my pet’s infection.	disagree=1, rather disagree=2, rather agree=3, agree=4
specific_z1_communicationmodel_relation2	I had the feeling that the veterinarian took my questions serious during the conversation on my pet’s infection.	disagree=1, rather disagree=2, rather agree=3, agree=4
specific_z1_communicationmodel_relation3	The veterinarian was able to understand what the behavioural instructions, connected to my pet’s infection, mean to me.	disagree=1, rather disagree=2, rather agree=3, agree=4
specific_z1_communicationmodel_relation4	I trust the veterinarian’s advice connected to my pet’s infection.	disagree=1, rather disagree=2, rather agree=3, agree=4
specific_z1_communicationmodel_selfdisclosure1	I felt that the veterinarian gave me competent advice connected to my pet’s infection.	disagree=1, rather disagree=2, rather agree=3, agree=4
specific_z1_communicationmodel_selfdisclosure2	I had the feeling that the conversation with the veterinarian on my pet’s infection, took place at eye level.	disagree=1, rather disagree=2, rather agree=3, agree=4
specific_z1_communicationmodel_selfdisclosure3	I had the feeling that I could ask the veterinarian questions about my pet’s infection at any time.	disagree=1, rather disagree=2, rather agree=3, agree=4
specific_z1_communicationmodel_selfdisclosure4	I had the feeling that it was important to the veterinarian that I understand the causes and consequences of my pet’s infection.	disagree=1, rather disagree=2, rather agree=3, agree=4
specific_z2_communication_Dermatophyt	The veterinarian spoke with me in this context about zoonoses.	yes=1, no=0
specific_z2_communication_Mites	The veterinarian spoke with me in this context about zoonoses.	yes=1, no=0
specific_z2_communication_Staph	The veterinarian spoke with me in this context about zoonoses.	yes=1, no=0
specific_z2_communication_Klebsiella	The veterinarian spoke with me in this context about zoonoses.	yes=1, no=0
specific_z2_communication_E.Coli	The veterinarian spoke with me in this context about zoonoses.	yes=1, no=0
specific_z2_communication_Acinetobacter	The veterinarian spoke with me in this context about zoonoses.	yes=1, no=0
specific_z2_communication_Pseudomonads	The veterinarian spoke with me in this context about zoonoses.	yes=1, no=0
specific_z2_communication_other	The veterinarian spoke with me in this context about zoonoses.	comment
specific_z2_pathogendetection	Was a pathogen detected?	yes=1, no=0
specific_z2_pathogendetection_Dermatophyt	The following pathogen(s) was/were detected.	yes=1, no=0
specific_z2_pathogendetection_Mites	The following pathogen(s) was/were detected.	yes=1, no=0
specific_z2_pathogendetection_Staph	The following pathogen(s) was/were detected.	yes=1, no=0
specific_z2_pathogendetection_Klebsiella	The following pathogen(s) was/were detected.	yes=1, no=0
specific_z2_pathogendetection_E.Coli	The following pathogen(s) was/were detected.	yes=1, no=0
specific_z2_pathogendetection_Acinetobacter	The following pathogen(s) was/were detected.	yes=1, no=0
specific_z2_pathogendetection_Pseudomonads	The following pathogen(s) was/were detected.	yes=1, no=0
specific_z2_pathogendetection_pathogen_other	The following pathogen(s) was/were detected.	comment
specific_z2_communicationmodel_factual1	The veterinarian explained the cause and transmission of my pet’s infection (e.g. pathogen characteristics).	disagree=1, rather disagree=2, rather agree=3, agree=4
specific_z2_communicationmodel_factual2	I was able to follow the veterinarian’s explanations on the cause and transmission of my pet’s infection (e.g. language, choice of words, pace of speech).	disagree=1, rather disagree=2, rather agree=3, agree=4
specific_z2_communicationmodel_factual3	The veterinarian's explanations of the cause and transmission of my pet’s infection were formulated in a language I could understand.	disagree=1, rather disagree=2, rather agree=3, agree=4
specific_z2_communicationmodel_factual4	The veterinarian emphasised the most important points about the cause and transmission of my pet’s infection (e.g. transmission mechanism, pathogen characteristics).	disagree=1, rather disagree=2, rather agree=3, agree=4
specific_z2_communicationmodel_appeal1	The veterinarian provided me with instructions to prevent the transmission of my pet’s infection (e.g. cleaning and disinfecting hands, food bowls, toys, pet beds, baskets, blankets and pet toilets).	disagree=1, rather disagree=2, rather agree=3, agree=4
specific_z2_communicationmodel_appeal2	The veterinarian explained the reasons for the recommended behavioural instructions connected to my pet’s infection (e.g. preventing the transmission of the pathogen to me, maintaining the infection and reinfection of the pet).	disagree=1, rather disagree=2, rather agree=3, agree=4
specific_z2_communicationmodel_appeal3	The veterinarian explained to me the advantages of the behavioural instructions connected to my pet’s infection (e.g. prevention of new outbreaks of disease, health care and health protection, cost savings).	disagree=1, rather disagree=2, rather agree=3, agree=4
specific_z2_communicationmodel_appeal4	The veterinarian provided me with information mate-rial on my pet’s infection (e.g. information sheets, magazines, websites).	disagree=1, rather disagree=2, rather agree=3, agree=4
specific_z2_communicationmodel_relation1	The veterinarian demonstrated understanding towards me during the conversation on my pet’s infection.	disagree=1, rather disagree=2, rather agree=3, agree=4
specific_z2_communicationmodel_relation2	I had the feeling that the veterinarian took my questions serious during the conversation on my pet’s infection.	disagree=1, rather disagree=2, rather agree=3, agree=4
specific_z2_communicationmodel_relation3	The veterinarian was able to understand what the behavioural instructions, connected to my pet’s infection, mean to me.	disagree=1, rather disagree=2, rather agree=3, agree=4
specific_z2_communicationmodel_relation4	I trust the veterinarian’s advice connected to my pet’s infection.	disagree=1, rather disagree=2, rather agree=3, agree=4
specific_z2_communicationmodel_selfdisclosure1	I felt that the veterinarian gave me competent advice connected to my pet’s infection.	disagree=1, rather disagree=2, rather agree=3, agree=4
specific_z2_communicationmodel_selfdisclosure2	I had the feeling that the conversation with the veterinarian on my pet’s infection, took place at eye level.	disagree=1, rather disagree=2, rather agree=3, agree=4
specific_z2_communicationmodel_selfdisclosure3	I had the feeling that I could ask the veterinarian questions about my pet’s infection at any time.	disagree=1, rather disagree=2, rather agree=3, agree=4
specific_z2_communicationmodel_selfdisclosure4	I had the feeling that it was important to the veterinarian that I understand the causes and consequences of my pet’s infection.	disagree=1, rather disagree=2, rather agree=3, agree=4
specific_AMR_communication	The veterinarian spoke with me in this context about AMR.	yes=1, no=0
specific_AMR_communication_Staph	The veterinarian spoke with me in this context about AMR.	yes=1, no=0
specific_AMR_communication_Klebsiella	The veterinarian spoke with me in this context about AMR.	yes=1, no=0
specific_AMR_communication_E.Coli	The veterinarian spoke with me in this context about AMR.	yes=1, no=0
specific_AMR_communication_Acinetobacter	The veterinarian spoke with me in this context about AMR.	yes=1, no=0
specific_AMR_communication_other	The veterinarian spoke with me in this context about AMR.	comment
specific_AMR_pathogendetection	Was a pathogen detected?	yes=1, no=0
specific_AMR_pathogendetection_Staph	The following pathogen(s) was/were detected.	yes=1, no=0
specific_AMR_pathogendetection_Klebsiella	The following pathogen(s) was/were detected.	yes=1, no=0
specific_AMR_pathogendetection_E.Coli	The following pathogen(s) was/were detected.	yes=1, no=0
specific_AMR_pathogendetection_Acinetobacter	The following pathogen(s) was/were detected.	yes=1, no=0
specific_AMR_pathogendetection_other	The following pathogen(s) was/were detected.	comment
specific_AMR_communicationmodel_factual1	The veterinarian explained the cause and transmission of my pet’s infection (e.g. pathogen characteristics).	disagree=1, rather disagree=2, rather agree=3, agree=4
specific_AMR_communicationmodel_factual2	I was able to follow the veterinarian’s explanations on the cause and transmission of my pet’s infection (e.g. language, choice of words, pace of speech).	disagree=1, rather disagree=2, rather agree=3, agree=4
specific_AMR_communicationmodel_factual3	The veterinarian's explanations of the cause and transmission of my pet’s infection were formulated in a language I could understand.	disagree=1, rather disagree=2, rather agree=3, agree=4
specific_AMR_communicationmodel_factual4	The veterinarian emphasised the most important points about the cause and transmission of my pet’s infection (e.g. transmission mechanism, pathogen characteristics).	disagree=1, rather disagree=2, rather agree=3, agree=4
specific_AMR_communicationmodel_appeal1	The veterinarian provided me with instructions to prevent the transmission of my pet’s infection (e.g. cleaning and disinfecting hands, food bowls, toys, pet beds, baskets, blankets and pet toilets).	disagree=1, rather disagree=2, rather agree=3, agree=4
specific_AMR_communicationmodel_appeal2	The veterinarian explained the reasons for the recommended behavioural instructions connected to my pet’s infection (e.g. preventing the transmission of the pathogen to me, maintaining the infection and reinfection of the pet).	disagree=1, rather disagree=2, rather agree=3, agree=4
specific_AMR_communicationmodel_appeal3	The veterinarian explained to me the advantages of the behavioural instructions connected to my pet’s infection (e.g. prevention of new outbreaks of disease, health care and health protection, cost savings).	disagree=1, rather disagree=2, rather agree=3, agree=4
specific_AMR_communicationmodel_appeal4	The veterinarian provided me with information mate-rial on my pet’s infection (e.g. information sheets, magazines, websites).	disagree=1, rather disagree=2, rather agree=3, agree=4
specific_AMR_communicationmodel_relation1	The veterinarian demonstrated understanding towards me during the conversation on my pet’s infection.	disagree=1, rather disagree=2, rather agree=3, agree=4
specific_AMR_communicationmodel_relation2	I had the feeling that the veterinarian took my questions serious during the conversation on my pet’s infection.	disagree=1, rather disagree=2, rather agree=3, agree=4
specific_AMR_communicationmodel_relation3	The veterinarian was able to understand what the behavioural instructions, connected to my pet’s infection, mean to me.	disagree=1, rather disagree=2, rather agree=3, agree=4
specific_AMR_communicationmodel_relation4	I trust the veterinarian’s advice connected to my pet’s infection.	disagree=1, rather disagree=2, rather agree=3, agree=4
specific_AMR_communicationmodel_selfdisclosure1	I felt that the veterinarian gave me competent advice connected to my pet’s infection.	disagree=1, rather disagree=2, rather agree=3, agree=4
specific_AMR_communicationmodel_selfdisclosure2	I had the feeling that the conversation with the veterinarian on my pet’s infection, took place at eye level.	disagree=1, rather disagree=2, rather agree=3, agree=4
specific_AMR_communicationmodel_selfdisclosure3	I had the feeling that I could ask the veterinarian questions about my pet’s infection at any time.	disagree=1, rather disagree=2, rather agree=3, agree=4
specific_AMR_communicationmodel_selfdisclosure4	I had the feeling that it was important to the veterinarian that I understand the causes and consequences of my pet’s infection.	disagree=1, rather disagree=2, rather agree=3, agree=4
routine_communication_immunisation	The veterinarian spoke with me about the following topics.	yes=1, no=0
routine_communication_endoparasites	The veterinarian spoke with me about the following topics.	yes=1, no=0
routine_communication_ectoparasites	The veterinarian spoke with me about the following topics.	yes=1, no=0
routine_communication_cleaning	The veterinarian spoke with me about the following topics.	yes=1, no=0
routine_communication_washing	The veterinarian spoke with me about the following topics.	yes=1, no=0
routine_communication_faeces-collection	The veterinarian spoke with me about the following topics.	yes=1, no=0
routine_communication_handhygiene	The veterinarian spoke with me about the following topics.	yes=1, no=0
routine_communication_birthhygiene	The veterinarian spoke with me about the following topics.	yes=1, no=0
routine_communication_playground	The veterinarian spoke with me about the following topics.	yes=1, no=0
routine_communication_feeding	The veterinarian spoke with me about the following topics.	yes=1, no=0
routine_communication_pregnant	The veterinarian spoke with me about the following topics.	yes=1, no=0
routine_communication_veggi	The veterinarian spoke with me about the following topics.	yes=1, no=0
routine_communication_bite	The veterinarian spoke with me about the following topics.	yes=1, no=0
routine_communication_other	The veterinarian spoke with me about the following topics.	comment
routine_z_communication	The veterinarian spoke with me in this context about zoonoses.	yes=1, no=0
routine_z_communication_Dermatophyt	The veterinarian spoke with me in this context about zoonoses.	yes=1, no=0
routine_z_communication_Giardia	The veterinarian spoke with me in this context about zoonoses.	yes=1, no=0
routine_z_communication_Echinococcus	The veterinarian spoke with me in this context about zoonoses.	yes=1, no=0
routine_z_communication_Toxoplasma	The veterinarian spoke with me in this context about zoonoses.	yes=1, no=0
routine_z_communication_Rabies	The veterinarian spoke with me in this context about zoonoses.	yes=1, no=0
routine_z_communication_other	The veterinarian spoke with me in this context about zoonoses.	comment
routine_z_pathogendetection	Was a pathogen detected?	yes=1, no=0
routine_z_pathogendetection_Dermatophyt	The following pathogen(s) was/were detected.	yes=1, no=0
routine_z_pathogendetection_Giardia	The following pathogen(s) was/were detected.	yes=1, no=0
routine_z_pathogendetection_Echinococcus	The following pathogen(s) was/were detected.	yes=1, no=0
routine_z_pathogendetection_Toxoplasma	The following pathogen(s) was/were detected.	yes=1, no=0
routine_z_pathogendetection_Rabies	The following pathogen(s) was/were detected.	yes=1, no=0
routine_z_pathogendetection_other	The following pathogen(s) was/were detected.	comment
routine_AMR_communication	The veterinarian spoke with me in this context about AMR.	yes=1, no=0
routine_AMR_communication_Staph	The veterinarian spoke with me in this context about AMR.	yes=1, no=0
routine_AMR_communication_Klebsiella	The veterinarian spoke with me in this context about AMR.	yes=1, no=0
routine_AMR_communication_E.Coli	The veterinarian spoke with me in this context about AMR.	yes=1, no=0
routine_AMR_communication_Acinetobacter	The veterinarian spoke with me in this context about AMR.	yes=1, no=0
routine_AMR_communication_other	The veterinarian spoke with me in this context about AMR.	comment
routine_AMR_pathogendetection	Was a pathogen detected?	yes=1, no=0
routine_AMR_pathogendetection_Staph	The following pathogen(s) was/were detected.	yes=1, no=0
routine_AMR_pathogendetection_Klebsiella	The following pathogen(s) was/were detected.	yes=1, no=0
routine_AMR_pathogendetection_E.Coli	The following pathogen(s) was/were detected.	yes=1, no=0
routine_AMR_pathogendetection_Acinetobacter	The following pathogen(s) was/were detected.	yes=1, no=0
routine_AMR_pathogendetection_other	The following pathogen(s) was/were detected.	comment
routine_z_communicationmodel_factual1	The veterinarian explained the cause and transmission of zoonoses/AMR (e.g. pathogen characteristics).	disagree=1, rather disagree=2, rather agree=3, agree=4
routine_z_communicationmodel_factual2	I was able to follow the veterinarian’s explanations on the cause and transmission of zoonoses/AMR (e.g. language, choice of words, pace of speech).	disagree=1, rather disagree=2, rather agree=3, agree=4
routine_z_communicationmodel_factual3	The veterinarian's explanations of the cause and transmission of zoonoses/AMR were formulated in a language I could understand.	disagree=1, rather disagree=2, rather agree=3, agree=4
routine_z_communicationmodel_factual4	The veterinarian emphasised the most important points on the cause and transmission of zoonoses/ AMR (e.g. transmission mechanism, pathogen characteristics).	disagree=1, rather disagree=2, rather agree=3, agree=4
routine_z_communicationmodel_appeal1	The veterinarian provided me with instructions to prevent the transmission of zoonoses/ AMR (e.g. cleaning and disinfecting hands, food bowls, toys, pet beds, baskets, blankets and pet toilets).	disagree=1, rather disagree=2, rather agree=3, agree=4
routine_z_communicationmodel_appeal2	The veterinarian explained the reasons for the recommended behavioural instructions connected to zoonoses/ AMR (e.g. preventing the transmission of the pathogen to me, maintaining the infection and reinfection of the pet).	disagree=1, rather disagree=2, rather agree=3, agree=4
routine_z_communicationmodel_appeal3	The veterinarian explained to me the advantages of the behavioural instructions connected to zoonoses/ AMR (e.g. prevention of new outbreaks of disease, health care and health protection, cost savings).	disagree=1, rather disagree=2, rather agree=3, agree=4
routine_z_communicationmodel_appeal4	The veterinarian provided me with information material on zoonoses/ AMR (e.g. information sheets, magazines, websites).	disagree=1, rather disagree=2, rather agree=3, agree=4
routine_z_communicationmodel_relation1	The veterinarian demonstrated understanding towards me during the conversation on zoonoses/AMR.	disagree=1, rather disagree=2, rather agree=3, agree=4
routine_z_communicationmodel_relation2	I had the feeling that the veterinarian took my questions serious during the conversation on zoonoses/AMR.	disagree=1, rather disagree=2, rather agree=3, agree=4
routine_z_communicationmodel_relation3	The veterinarian was able to understand what the behavioural instructions, connected to zoonoses/AMR, mean to me.	disagree=1, rather disagree=2, rather agree=3, agree=4
routine_z_communicationmodel_relation4	I trust the veterinarian’s advice connected to zoonoses/AMR.	disagree=1, rather disagree=2, rather agree=3, agree=4
routine_z_communicationmodel_selfdisclosure1	I felt that the veterinarian gave me competent advice connected to zoonoses/AMR.	disagree=1, rather disagree=2, rather agree=3, agree=4
routine_z_communicationmodel_selfdisclosure2	I had the feeling that the conversation with the veterinarian on zoonoses/AMR took place at eye level.	disagree=1, rather disagree=2, rather agree=3, agree=4
routine_z_communicationmodel_selfdisclosure3	I had the feeling that I could ask the veterinarian questions about zoonoses/AMR at any time.	disagree=1, rather disagree=2, rather agree=3, agree=4
routine_z_communicationmodel_selfdisclosure4	I had the feeling that it was important to the veterinarian that I understand the causes and consequences of zoonoses/AMR.	disagree=1, rather disagree=2, rather agree=3, agree=4
routine_AMR_communicationmodel_factual1	The veterinarian explained the cause and transmission of zoonoses/AMR (e.g. pathogen characteristics).	disagree=1, rather disagree=2, rather agree=3, agree=4
routine_AMR_communicationmodel_factual2	I was able to follow the veterinarian’s explanations on the cause and transmission of zoonoses/AMR (e.g. language, choice of words, pace of speech).	disagree=1, rather disagree=2, rather agree=3, agree=4
routine_AMR_communicationmodel_factual3	The veterinarian's explanations of the cause and transmission of zoonoses/AMR were formulated in a language I could understand.	disagree=1, rather disagree=2, rather agree=3, agree=4
routine_AMR_communicationmodel_factual4	The veterinarian emphasised the most important points on the cause and transmission of zoonoses/ AMR (e.g. transmission mechanism, pathogen characteristics).	disagree=1, rather disagree=2, rather agree=3, agree=4
routine_AMR_communicationmodel_appeal1	The veterinarian provided me with instructions to prevent the transmission of zoonoses/ AMR (e.g. cleaning and disinfecting hands, food bowls, toys, pet beds, baskets, blankets and pet toilets).	disagree=1, rather disagree=2, rather agree=3, agree=4
routine_AMR_communicationmodel_appeal2	The veterinarian explained the reasons for the recommended behavioural instructions connected to zoonoses/ AMR (e.g. preventing the transmission of the pathogen to me, maintaining the infection and reinfection of the pet).	disagree=1, rather disagree=2, rather agree=3, agree=4
routine_AMR_communicationmodel_appeal3	The veterinarian explained to me the advantages of the behavioural instructions connected to zoonoses/ AMR (e.g. prevention of new outbreaks of disease, health care and health protection, cost savings).	disagree=1, rather disagree=2, rather agree=3, agree=4
routine_AMR_communicationmodel_appeal4	The veterinarian provided me with information material on zoonoses/ AMR (e.g. information sheets, magazines, websites).	disagree=1, rather disagree=2, rather agree=3, agree=4
routine_AMR_communicationmodel_relation1	The veterinarian demonstrated understanding towards me during the conversation on zoonoses/AMR.	disagree=1, rather disagree=2, rather agree=3, agree=4
routine_AMR_communicationmodel_relation2	I had the feeling that the veterinarian took my questions serious during the conversation on zoonoses/AMR.	disagree=1, rather disagree=2, rather agree=3, agree=4
routine_AMR_communicationmodel_relation3	The veterinarian was able to understand what the behavioural instructions, connected to zoonoses/AMR, mean to me.	disagree=1, rather disagree=2, rather agree=3, agree=4
routine_AMR_communicationmodel_relation4	I trust the veterinarian’s advice connected to zoonoses/AMR.	disagree=1, rather disagree=2, rather agree=3, agree=4
routine_AMR_communicationmodel_selfdisclosure1	I felt that the veterinarian gave me competent advice connected to zoonoses/AMR.	disagree=1, rather disagree=2, rather agree=3, agree=4
routine_AMR_communicationmodel_selfdisclosure2	I had the feeling that the conversation with the veterinarian on zoonoses/AMR took place at eye level.	disagree=1, rather disagree=2, rather agree=3, agree=4
routine_AMR_communicationmodel_selfdisclosure3	I had the feeling that I could ask the veterinarian questions about zoonoses/AMR at any time.	disagree=1, rather disagree=2, rather agree=3, agree=4
routine_AMR_communicationmodel_selfdisclosure4	I had the feeling that it was important to the veterinarian that I understand the causes and consequences of zoonoses/AMR.	disagree=1, rather disagree=2, rather agree=3, agree=4
advice_zoonoses	Would you like to receive veterinary advice on zoonoses?	yes=1, no=0
advice_AMR	Would you like to receive veterinary advice on AMR?	yes=1, no=0
advice_nutrition	Would you like to receive veterinary advice on any of the following topics:	yes=1, no=0
advice_behaviour	Would you like to receive veterinary advice on any of the following topics:	yes=1, no=0
advice_husbandry	Would you like to receive veterinary advice on any of the following topics:	yes=1, no=0
advice_immunisation	Would you like to receive veterinary advice on any of the following topics:	yes=1, no=0
advice_endoparasites	Would you like to receive veterinary advice on any of the following topics:	yes=1, no=0
advice_ectoparasites	Would you like to receive veterinary advice on any of the following topics:	yes=1, no=0
advice_hygiene	Would you like to receive veterinary advice on any of the following topics:	yes=1, no=0
advice_other	Would you like to receive veterinary advice on any of the following topics:	comment
infant	Which age groups of people live in your household?	yes=1, no=0
toddler	Which age groups of people live in your household?	yes=1, no=0
schoolaged	Which age groups of people live in your household?	yes=1, no=0
tennager	Which age groups of people live in your household?	yes=1, no=0
adult	Which age groups of people live in your household?	yes=1, no=0
elderly	Which age groups of people live in your household?	yes=1, no=0
vulnerable_pregnant	Do you have individuals of the following groups in your household?	yes=1, no=0
vulnerable_cancer	Do you have individuals of the following groups in your household?	yes=1, no=0
vulnerable_immunocompromised	Do you have individuals of the following groups in your household?	yes=1, no=0
vulnerable_diabetes	Do you have individuals of the following groups in your household?	yes=1, no=0
vulnerable_other	Do you have individuals of the following groups in your household?	comment

## Sheet: data
ID	cat	dog	import	feeding	feeding_risk	feeding_risk_nutrientdeficiency	feeding_risk_intolerance	feeding_risk_pathogentransmission	feeding_risk_other	veterinarian_permanent	veterinarian_duration	veterinarian_no_satisfaction	veterinarian_no_need	veterinarian_no_multiple	veterinarian_no_quality	veterinarian_no_distance	veterinarian_no_other	consultation	consultation_routine	consultation_symptom_gastrointestinal	consultation_symptom_skin	consultation_symptom_respiratory	consultation_symptom_urinary	consultation_symptom_other	specific_z1_communication_Giardia	specific_z1_communication_Kryptosporidia	specific_z1_communication_Taenia	specific_z1_communication_Toxocara	specific_z1_communication_Campylobacter	specific_z1_communication_Salmonella	specific_z1_communication_Helicobacter	specific_z1_communication_other	specific_z1_pathogendetection	specific_z1_pathogendetection_Giardia	specific_z1_pathogendetection_Kryptosporidia	specific_z1_pathogendetection_Taenia	specific_z1_pathogendetection_Toxocara	specific_z1_pathogendetection_Campylobacter	specific_z1_pathogendetection_Salmonella	specific_z1_pathogendetection_Helicobacter	specific_z1_pathogendetection_other	specific_z1_communicationmodel_factual1	specific_z1_communicationmodel_factual2	specific_z1_communicationmodel_factual3	specific_z1_communicationmodel_factual4	specific_z1_communicationmodel_appeal1	specific_z1_communicationmodel_appeal2	specific_z1_communicationmodel_appeal3	specific_z1_communicationmodel_appeal4
24	1	0	0	0	1	1	0	1		1	4	4	.	.	.	.		0	.	.	.	.	.		.	.	.	.	.	.	.		.	.	.	.	.	.	.	.
26	0	1	.	1	1	1	0	1		1	2	4	.	.	.	.		1	0	0	0	0	0	Humpeln	.	.	.	.	.	.	.		.	.	.	.	.	.	.	.
28	0	1	0	1	0	.	.	.		1	2	4	.	.	.	.		1	1	.	.	.	.		.	.	.	.	.	.	.		.	.	.	.	.	.	.	.
29	0	1	0	0	1	0	0	1		1	4	3	.	.	.	.		1	1	.	.	.	.		.	.	.	.	.	.	.		.	.	.	.	.	.	.	.
31	0	1	0	0	1	0	1	1		1	4	4	.	.	.	.		1	1	.	.	.	.		.	.	.	.	.	.	.		.	.	.	.	.	.	.	.
32	0	1	0	0	.	.	.	.		1	1	4	.	.	.	.		1	1	.	.	.	.		.	.	.	.	.	.	.		.	.	.	.	.	.	.	.
33	1	1	0	0	0	.	.	.		1	3	4	.	.	.	.		1	1	.	.	.	.		.	.	.	.	.	.	.		.	.	.	.	.	.	.	.
34	0	1	0	0	1	0	0	1		1	4	4	.	.	.	.		1	1	.	.	.	.		.	.	.	.	.	.	.		.	.	.	.	.	.	.	.
36	0	1	0	1	0	.	.	.		1	2	4	.	.	.	.		1	1	.	.	.	.		.	.	.	.	.	.	.		.	.	.	.	.	.	.	.
37	0	1	1	0	1	1	0	1		1	2	4	.	.	.	.		1	1	.	.	.	.		.	.	.	.	.	.	.		.	.	.	.	.	.	.	.
38	0	1	0	0	1	0	1	1		1	1	4	.	.	.	.		1	1	1	1	0	0		0	0	0	0	0	0	1		0	.	.	.	.	.	.	.
39	0	1	0	0	0	.	.	.		1	3	3	.	.	.	.		1	1	0	0	0	0	Ohrentzündung	.	.	.	.	.	.	.		.	.	.	.	.	.	.	.
41	0	1	0	0	.	.	.	.		1	3	4	.	.	.	.		1	1	.	.	.	.		.	.	.	.	.	.	.		.	.	.	.	.	.	.	.
43	0	1	1	0	.	.	.	.		1	4	4	.	.	.	.		1	1	1	1	0	0		0	0	0	0	0	0	1		0	.	.	.	.	.	.	.
44	1	0	1	1	0	.	.	.		1	4	4	.	.	.	.		1	1	.	.	.	.		.	.	.	.	.	.	.		.	.	.	.	.	.	.	.
46	1	0	0	0	1	0	0	1		1	2	3	.	.	.	.		1	1	.	.	.	.		.	.	.	.	.	.	.		.	.	.	.	.	.	.	.
49	1	.	.	0	0	.	.	.		1	1	4	.	.	.	.		1	1	.	.	.	.		.	.	.	.	.	.	.		.	.	.	.	.	.	.	.
50	1	0	0	0	1	1	0	0		1	2	4	.	.	.	.		1	0	.	.	.	.		.	.	.	.	.	.	.		.	.	.	.	.	.	.	.
52	1	0	0	1	0	.	.	.		0			0	0	0	0	Wir haben die beiden erst seit August 2n22 und daher noch keinen festen Tierarzt	1	0	.	.	.	.		.	.	.	.	.	.	.		.	.	.	.	.	.	.	.
53	1	0	0	1	0	.	.	.		1	3	4	.	.	.	.		1	1	.	.	.	.		.	.	.	.	.	.	.		.	.	.	.	.	.	.	.
55	1	0	0	0	1	0	0	1	Ich ekele mich davor	1	3	4	.	.	.	.		1	0	0	0	0	0	Kratzer in der Hornhaut vom anderen Kater	.	.	.	.	.	.	.		.	.	.	.	.	.	.	.
56	1	1	0	0	1	1	0	1		1	3	4	.	.	.	.		1	0	.	.	.	.		.	.	.	.	.	.	.		.	.	.	.	.	.	.	.
57	1	1	0	0	1	1	0	1		1	4	4	.	.	.	.		1	0	0	0	0	0	Mattigkeit, Fressunlust	.	.	.	.	.	.	.		.	.	.	.	.	.	.	.
58	1	0	0	0	1	1	0	1		0			0	1	0	0		1	0	.	.	.	.		.	.	.	.	.	.	.		.	.	.	.	.	.	.	.
60	1	0	0	0	1	1	0	1		1	2	4	.	.	.	.		1	1	0	1	0	0		.	.	.	.	.	.	.		.	.	.	.	.	.	.	.
61	1	0	1	0	0	.	.	.		1	4	3	.	.	.	.		1	1	1	0	0	0	Ikterus	0	0	0	0	0	0	0	Tumor oder Entzündung innerer Organe	0	.	.	.	.	.	.	.
62	1	0	0	0	.	.	.	.		1	2	4	.	.	.	.		1	1	.	.	.	.		.	.	.	.	.	.	.		.	.	.	.	.	.	.	.
64	1	0	0	0	1	0	1	1		1	2	4	.	.	.	.		1	0	.	.	.	.		.	.	.	.	.	.	.		.	.	.	.	.	.	.	.
65	1	0	1	0	.	.	.	.		1	3	4	.	.	.	.		1	1	.	.	.	.		.	.	.	.	.	.	.		.	.	.	.	.	.	.	.
66	1	0	0	0	.	.	.	.		1	3	4	.	.	.	.		1	1	.	.	.	.		.	.	.	.	.	.	.		.	.	.	.	.	.	.	.
67	1	1	0	1	0	.	.	.		1	4	4	.	.	.	.		1	1	.	.	.	.		.	.	.	.	.	.	.		.	.	.	.	.	.	.	.
69	1	0	0	0	1	0	0	1		1	2	3	.	.	.	.		1	1	.	.	.	.		.	.	.	.	.	.	.		.	.	.	.	.	.	.	.
70	1	0	0	1	1	1	0	1		1	3	4	.	.	.	.		1	1	.	.	.	.		.	.	.	.	.	.	.		.	.	.	.	.	.	.	.
73	1	0	0	1	0	.	.	.		1	3	4	.	.	.	.		1	1	.	.	.	.		.	.	.	.	.	.	.		.	.	.	.	.	.	.	.
76	1	0	1	0	0	.	.	.		1	2	4	.	.	.	.		1	1	0	0	1	0		.	.	.	.	.	.	.		.	.	.	.	.	.	.	.
77	0	1	1	0	.	.	.	.		1	2	4	.	.	.	.		1	1	.	.	.	.		.	.	.	.	.	.	.		.	.	.	.	.	.	.	.
78	0	1	0	0	1	0	1	1		1	2	4	.	.	.	.		1	1	.	.	.	.		.	.	.	.	.	.	.		.	.	.	.	.	.	.	.
79	1	0	1	1	0	.	.	.		1	3	4	.	.	.	.		1	1	.	.	.	.		.	.	.	.	.	.	.		.	.	.	.	.	.	.	.
80	1	0	0	0	1	0	0	1		1	4	4	.	.	.	.		1	1	.	.	.	.		.	.	.	.	.	.	.		.	.	.	.	.	.	.	.
81	1	0	0	1	1	1	0	1	Salmonellen sind ein Risiko, das ich sehe, bei Schwangeren und immungeschwächten Personen. Ansonsten sehe ich das Risiko gering	1	4	4	.	.	.	.		1	1	1	0	0	0		0	0	0	0	0	0	0	Zu häufige futterwechsel, verschwand nachdem länger nur eine Sorte gefüttert wurde.	0	.	.	.	.	.	.	.
82	0	1	1	0	.	.	.	.		1	2	4	.	.	.	.		1	1	0	0	1	0		.	.	.	.	.	.	.		.	.	.	.	.	.	.	.
84	1	0	0	0	0	.	.	.		1	4	4	.	.	.	.		1	1	.	.	.	.		.	.	.	.	.	.	.		.	.	.	.	.	.	.	.
85	1	1	0	1	1	1	1	1		1	4	4	.	.	.	.		1	1	0	1	0	0	Artrose	.	.	.	.	.	.	.		.	.	.	.	.	.	.	.
87	0	1	0	0	0	.	.	.		1	1	4	.	.	.	.		1	1	.	.	.	.		.	.	.	.	.	.	.		.	.	.	.	.	.	.	.
89	1	0	0	0	1	0	1	1		1	4	3	.	.	.	.		1	1	.	.	.	.		.	.	.	.	.	.	.		.	.	.	.	.	.	.	.
91	1	0	0	0	1	1	0	1		1	4	4	.	.	.	.		1	1	.	.	.	.		.	.	.	.	.	.	.		.	.	.	.	.	.	.	.
92	1	0	1	0	1	0	0	1	Meine Katzen sind Träger vom FIV Virus und daher kommt es nicht in Frage	1	3	3	.	.	.	.		1	1	0	1	1	0		.	.	.	.	.	.	.		.	.	.	.	.	.	.	.
96	1	1	1	1	0	.	.	.		1	3	4	.	.	.	.		1	1	.	.	.	.		.	.	.	.	.	.	.		.	.	.	.	.	.	.	.
97	0	1	0	0	.	.	.	.		1	2	3	.	.	.	.		1	1	.	.	.	.		.	.	.	.	.	.	.		.	.	.	.	.	.	.	.
98	0	1	0	0	1	1	0	1		1	3	3	.	.	.	.		1	1	.	.	.	.		.	.	.	.	.	.	.		.	.	.	.	.	.	.	.
100	0	1	1	0	1	1	0	0		1	3	4	.	.	.	.		1	1	1	0	0	0	nierenerkrankung	0	0	0	0	0	0	0		0	.	.	.	.	.	.	.
102	1	0	0	0	.	.	.	.		1	2	3	.	.	.	.		1	1	0	0	1	0		.	.	.	.	.	.	.		.	.	.	.	.	.	.	.
103	0	1	.	0	1	1	0	1		1	3	4	.	.	.	.		1	1	0	0	0	1		.	.	.	.	.	.	.		.	.	.	.	.	.	.	.
104	1	0	0	0	1	1	0	1		1	2	3	.	.	.	.		1	1	0	1	0	0		.	.	.	.	.	.	.		.	.	.	.	.	.	.	.
107	1	1	1	0	0	.	.	.		1	1	4	.	.	.	.		1	0	0	1	0	1		.	.	.	.	.	.	.		.	.	.	.	.	.	.	.
108	1	1	0	0	1	1	1	1		1	4	3	.	.	.	.		1	1	.	.	.	.		.	.	.	.	.	.	.		.	.	.	.	.	.	.	.
111	1	0	0	0	0	.	.	.		1	4	3	.	.	.	.		0	.	.	.	.	.		.	.	.	.	.	.	.		.	.	.	.	.	.	.	.
113	0	1	1	0	.	.	.	.		1	2	3	.	.	.	.		1	1	1	0	0	0	Bindehautentzündungen, Läufigkeit	1	1	1	1	0	0	0		0	.	.	.	.	.	.	.
114	0	1	1	0	1	1	1	1		1	2	4	.	.	.	.		1	1	.	.	.	.		.	.	.	.	.	.	.		.	.	.	.	.	.	.	.
115	1	0	0	0	1	1	0	1		0			0	1	0	0		1	1	0	1	0	1		.	.	.	.	.	.	.		.	.	.	.	.	.	.	.
116	1	0	0	0	1	1	0	1		1	4	1	.	.	.	.		0	.	.	.	.	.		.	.	.	.	.	.	.		.	.	.	.	.	.	.	.
117	0	1	0	0	1	1	0	1		0			0	1	1	0		1	0	0	0	0	0	Bewegungsapparat, Lahmheit	.	.	.	.	.	.	.		.	.	.	.	.	.	.	.
118	1	0	0	0	1	1	0	1		1	2	4	.	.	.	.		1	1	0	0	1	0		.	.	.	.	.	.	.		.	.	.	.	.	.	.	.
119	1	0	0	0	1	1	0	1		1	2	4	.	.	.	.		0	.	.	.	.	.		.	.	.	.	.	.	.		.	.	.	.	.	.	.	.
120	0	1	0	0	1	1	1	1		1	3	3	.	.	.	.		1	0	0	0	1	0		.	.	.	.	.	.	.		.	.	.	.	.	.	.	.
121	1	0	1	0	1	0	1	1		1	1	3	.	.	.	.		1	1	1	0	1	0		1	0	0	0	0	0	0		1	1	0	0	0	0	0	0		4	4	4	3	4	3	3	1
123	0	1	0	0	1	1	1	1		1	2	4	.	.	.	.		1	1	.	.	.	.		.	.	.	.	.	.	.		.	.	.	.	.	.	.	.
125	1	1	0	0	1	1	1	1		1	4	3	.	.	.	.		1	1	0	0	0	0	Arthrose	.	.	.	.	.	.	.		.	.	.	.	.	.	.	.
126	0	1	0	0	1	1	0	1		1	1	3	.	.	.	.		1	1	.	.	.	.		.	.	.	.	.	.	.		.	.	.	.	.	.	.	.
127	0	1	0	0	0	.	.	.		0			0	1	0	0		1	0	.	.	.	.		.	.	.	.	.	.	.		.	.	.	.	.	.	.	.
128	0	1	0	0	0	.	.	.		1	4	4	.	.	.	.		1	1	1	0	0	0	Impfungen, Unterduchungen, Zahnreinigungen, Sterilisation	0	0	0	0	0	0	0	Konnte es sich nicht erklären, alle Werte normal, sollte Vitamin C geben. nach 4 Tagen gesund (Corona)?	0	.	.	.	.	.	.	.
130	1	0	0	1	0	.	.	.		1	3	4	.	.	.	.		1	1	.	.	.	.		.	.	.	.	.	.	.		.	.	.	.	.	.	.	.
131	0	1	0	0	1	1	1	1		1	2	3	.	.	.	.		1	1	.	.	.	.		.	.	.	.	.	.	.		.	.	.	.	.	.	.	.
132	0	1	1	0	0	.	.	.		1	2	3	.	.	.	.		0	.	.	.	.	.		.	.	.	.	.	.	.		.	.	.	.	.	.	.	.
133	0	1	1	0	.	.	.	.		1	1	4	.	.	.	.		1	1	.	.	.	.		.	.	.	.	.	.	.		.	.	.	.	.	.	.	.
134	1	0	0	0	1	0	1	1		1	1	4	.	.	.	.		1	0	1	0	0	0	FORL	0	0	0	0	0	0	0		0	.	.	.	.	.	.	.
136	1	1	1	0	1	1	0	1		1	2	3	.	.	.	.		1	0	.	.	.	.		.	.	.	.	.	.	.		.	.	.	.	.	.	.	.
138	1	1	1	0	0	.	.	.		1	4	4	.	.	.	.		1	1	.	.	.	.		.	.	.	.	.	.	.		.	.	.	.	.	.	.	.
140	0	1	0	1	1	1	0	0		1	4	4	.	.	.	.		1	1	1	1	1	0	Krebs, anaphYlaktischer Schock, Allergien, Kontrolle alter BSV, Kontrolle Morbus Addinson	0	0	0	0	0	0	0	Stress, Durchfall ausgelöst durch Allergien	0	.	.	.	.	.	.	.
141	1	1	0	0	0	.	.	.		1	4	4	.	.	.	.		1	1	.	.	.	.		.	.	.	.	.	.	.		.	.	.	.	.	.	.	.
142	0	1	0	0	1	0	1	1		1	1	3	.	.	.	.		1	1	0	1	0	0		.	.	.	.	.	.	.		.	.	.	.	.	.	.	.
143	1	0	0	0	1	0	0	1		1	2	4	.	.	.	.		1	1	1	0	0	0		1	0	0	0	0	0	0		1	1	0	0	0	0	0	0		4	4	4	4	2	1	1	1
144	0	1	0	1	0	.	.	.		1	4	4	.	.	.	.		1	1	1	0	0	0		0	0	0	0	0	0	0	Analdrüsenverstopfung	0	.	.	.	.	.	.	.
145	0	1	1	0	1	1	0	1		1	3		.	.	.	.		1	1	.	.	.	.		.	.	.	.	.	.	.		.	.	.	.	.	.	.	.
146	1	1	0	0	0	.	.	.		1	4	4	.	.	.	.		0	.	.	.	.	.		.	.	.	.	.	.	.		.	.	.	.	.	.	.	.
147	1	1	1	0	1	1	0	1		1	2	4	.	.	.	.		1	1	.	.	.	.		.	.	.	.	.	.	.		.	.	.	.	.	.	.	.
148	1	0	0	0	1	1	1	1		1	3	4	.	.	.	.		1	0	.	.	.	.		.	.	.	.	.	.	.		.	.	.	.	.	.	.	.
149	0	1	0	0	1	1	0	1		1	4	4	.	.	.	.		1	1	.	.	.	.		.	.	.	.	.	.	.		.	.	.	.	.	.	.	.
151	1	1	0	0	.	.	.	.		.			.	.	.	.		1	1	1	1	0	1		1	0	0	0	0	0	0	IBD, FIP	1	1	0	0	0	0	0	0		3	4	4	3	3	2	3	3
152	1	1	0	1	0	.	.	.		1	1	4	.	.	.	.		1	1	.	.	.	.		.	.	.	.	.	.	.		.	.	.	.	.	.	.	.
153	1	0	0	1	1	1	0	1		1	1	3	.	.	.	.		1	0	1	0	0	0	Lahmheit	0	0	0	0	0	0	0		0	.	.	.	.	.	.	.
154	0	1	0	0	1	1	0	1		1	2	4	.	.	.	.		1	1	1	0	0	0		0	0	0	0	0	0	1		1	0	0	0	0	0	0	1		4	4	4	4	4	4	4	4
157	1	0	.	1	1	0	0	1		1	2	4	.	.	.	.		1	0	0	0	0	0	Bindehautentzündung	.	.	.	.	.	.	.		.	.	.	.	.	.	.	.
158	1	0	1	1	0	.	.	.		1	2	4	.	.	.	.		1	0	.	.	.	.		.	.	.	.	.	.	.		.	.	.	.	.	.	.	.
159	1	0	0	0	1	1	1	1		1	3	4	.	.	.	.		1	1	1	1	1	1		1	0	0	0	0	0	0		0	.	.	.	.	.	.	.
160	0	1	0	0	1	1	0	1		1	2	4	.	.	.	.		1	1	0	0	0	1		.	.	.	.	.	.	.		.	.	.	.	.	.	.	.
161	0	1	0	0	1	0	1	1		1	1	4	.	.	.	.		1	1	1	1	0	0		1	0	0	0	0	0	0		1	0	0	0	0	0	0	0	Kokzidien	3	4	4	4	4	3	4	1
162	1	0	1	0	0	.	.	.		1	1	4	.	.	.	.		1	1	.	.	.	.		.	.	.	.	.	.	.		.	.	.	.	.	.	.	.
165	1	0	0	0	1	1	1	1		1	3	4	.	.	.	.		1	1	0	1	0	0		.	.	.	.	.	.	.		.	.	.	.	.	.	.	.
166	0	1	0	0	1	1	1	1		1	1	4	.	.	.	.		1	1	1	1	0	1	Schmerzen aufgrund von Osteoarthrose	0	0	0	0	0	0	0	Stress	0	.	.	.	.	.	.	.
167	0	1	1	0	1	1	1	1		1	2	4	.	.	.	.		1	1	.	.	.	.		.	.	.	.	.	.	.		.	.	.	.	.	.	.	.
168	1	1	0	0	1	0	0	1		1	4	4	.	.	.	.		1	1	1	1	0	0		0	0	0	0	0	0	0		.	.	.	.	.	.	.	.
169	0	1	.	0	1	1	1	1		1	1	4	.	.	.	.		0	.	.	.	.	.		.	.	.	.	.	.	.		.	.	.	.	.	.	.	.
170	1	1	1	1	1	0	0	1		1	1	4	.	.	.	.		1	1	0	0	0	0	Bewegungseinschränkung	.	.	.	.	.	.	.		.	.	.	.	.	.	.	.
171	1	1	0	0	1	0	0	1		1	2	4	.	.	.	.		1	1	.	.	.	.		.	.	.	.	.	.	.		.	.	.	.	.	.	.	.
173	1	1	0	1	1	1	0	1		1	4	4	.	.	.	.		1	1	.	.	.	.		.	.	.	.	.	.	.		.	.	.	.	.	.	.	.
174	0	1	0	0	1	0	0	1		1	2	4	.	.	.	.		1	1	.	.	.	.		.	.	.	.	.	.	.		.	.	.	.	.	.	.	.
176	0	1	0	0	1	1	1	1		1	2	2	.	.	.	.		1	1	1	0	1	0		0	0	0	0	0	0	0	IBD	.	.	.	.	.	.	.	.
178	1	0	0	0	1	1	1	1	Verbreitung multiresistenter Keime	1	1	4	.	.	.	.		1	1	.	.	.	.		.	.	.	.	.	.	.		.	.	.	.	.	.	.	.
180	1	0	0	1	1	1	0	1		1	4	4	.	.	.	.		1	1	.	.	.	.		.	.	.	.	.	.	.		.	.	.	.	.	.	.	.
183	1	0	0	0	1	1	0	0		1	2	3	.	.	.	.		1	1	.	.	.	.		.	.	.	.	.	.	.		.	.	.	.	.	.	.	.
184	1	0	0	0	1	1	0	1	Bei Knochen und ähnlichem was zugeführt wird verletzungsgefahr	1	2	4	.	.	.	.		1	1	.	.	.	.		.	.	.	.	.	.	.		.	.	.	.	.	.	.	.
185	0	1	1	0	0	.	.	.		1	2	3	.	.	.	.		1	1	.	.	.	.		.	.	.	.	.	.	.		.	.	.	.	.	.	.	.
186	0	1	1	1	0	.	.	.		1	2	4	.	.	.	.		1	1	0	0	0	0	Gespaltene Wolfskralle	.	.	.	.	.	.	.		.	.	.	.	.	.	.	.
187	0	1	0	0	1	0	1	1		1	2		.	.	.	.		1	1	.	.	.	.		.	.	.	.	.	.	.		.	.	.	.	.	.	.	.
188	0	1	0	0	1	0	0	1		1	3	3	.	.	.	.		1	0	0	0	0	0	Bandscheibenvorfall	.	.	.	.	.	.	.		.	.	.	.	.	.	.	.
189	0	1	0	0	.	.	.	.		1	3	4	.	.	.	.		1	1	.	.	.	.		.	.	.	.	.	.	.		.	.	.	.	.	.	.	.
190	0	1	1	0	0	.	.	.		1	2	4	.	.	.	.		1	1	1	0	1	0		1	0	0	0	0	0	0		.	.	.	.	.	.	.	.
191	0	1	0	0	1	1	0	1		1	2	4	.	.	.	.		1	1	.	.	.	.		.	.	.	.	.	.	.		.	.	.	.	.	.	.	.
193	1	0	0	0	.	.	.	.		1	2	4	.	.	.	.		0	.	.	.	.	.		.	.	.	.	.	.	.		.	.	.	.	.	.	.	.
194	1	1	1	0	1	1	0	1		1	4	4	.	.	.	.		1	1	1	1	0	1		0	0	0	0	0	0	1	Gastritis, Pankreatitis	0	.	.	.	.	.	.	.
196	1	0	0	0	1	0	0	1		1	3	3	.	.	.	.		1	1	.	.	.	.		.	.	.	.	.	.	.		.	.	.	.	.	.	.	.
197	1	1	0	0	0	.	.	.		1	4	4	.	.	.	.		1	1	.	.	.	.		.	.	.	.	.	.	.		.	.	.	.	.	.	.	.
199	0	1	0	1	0	.	.	.		1	3	3	.	.	.	.		0	.	.	.	.	.		.	.	.	.	.	.	.		.	.	.	.	.	.	.	.
200	1	1	1	0	0	.	.	.		1	4	3	.	.	.	.		1	0	0	0	0	0	Krebs	.	.	.	.	.	.	.		.	.	.	.	.	.	.	.
201	1	1	1	0	1	1	1	1		1	3	4	.	.	.	.		1	1	0	0	0	0	Lahmheit VGLM (Hund)	.	.	.	.	.	.	.		.	.	.	.	.	.	.	.
202	0	1	.	0	.	.	.	.		1	1	4	.	.	.	.		1	1	1	1	0	0		0	0	0	0	0	0	0		.	.	.	.	.	.	.	.
204	0	1	0	1	0	.	.	.		1	2	4	.	.	.	.		1	0	0	0	0	0	Krallenbettentzündung	.	.	.	.	.	.	.		.	.	.	.	.	.	.	.
205	0	1	0	0	1	1	0	0		1	1	3	.	.	.	.		1	0	0	0	0	0	Konjunktivitis	.	.	.	.	.	.	.		.	.	.	.	.	.	.	.
206	0	1	0	0	1	1	0	1		1	2	4	.	.	.	.		1	1	1	0	0	0		1	0	0	0	0	0	0		0	.	.	.	.	.	.	.
207	0	1	0	1	1	1	0	0		1	3	3	.	.	.	.		1	0	0	1	0	0	Ohrenentzündung	.	.	.	.	.	.	.		.	.	.	.	.	.	.	.
209	0	1	0	0	.	.	.	.		1	3	4	.	.	.	.		1	1	0	0	1	0		.	.	.	.	.	.	.		.	.	.	.	.	.	.	.
210	1	1	0	1	1	1	1	1		1	1	4	.	.	.	.		1	1	.	.	.	.		.	.	.	.	.	.	.		.	.	.	.	.	.	.	.
212	0	1	0	0	.	.	.	.		1	2	4	.	.	.	.		1	1	1	0	0	0		0	0	0	0	0	0	0	Allgemein: Virus	0	.	.	.	.	.	.	.
213	1	1	1	1	0	.	.	.		1	2	4	.	.	.	.		1	1	.	.	.	.		.	.	.	.	.	.	.		.	.	.	.	.	.	.	.
214	0	1	0	0	.	.	.	.		.			.	.	.	.		1	0	0	0	0	0	Ohrprobleme	.	.	.	.	.	.	.		.	.	.	.	.	.	.	.
215	0	1	0	0	1	1	0	1		1	3	4	.	.	.	.		1	1	1	0	0	0		0	0	0	0	0	0	0	Scheisse gefressen	0	.	.	.	.	.	.	.
217	1	0	1	0	1	1	0	1		1	2	4	.	.	.	.		1	1	0	1	1	1		.	.	.	.	.	.	.		.	.	.	.	.	.	.	.
218	1	0	1	0	0	.	.	.		1	2	4	.	.	.	.		1	0	0	0	0	0	Augenerkrankung/stärkere Reizung	.	.	.	.	.	.	.		.	.	.	.	.	.	.	.
220	0	1	.	0	0	.	.	.		1	4	4	.	.	.	.		1	0	0	0	0	1		.	.	.	.	.	.	.		.	.	.	.	.	.	.	.
221	1	1	0	0	1	1	1	1		1	4	4	.	.	.	.		1	1	.	.	.	.		.	.	.	.	.	.	.		.	.	.	.	.	.	.	.
225	0	1	0	0	1	1	0	1		1	4	3	.	.	.	.		1	1	1	0	1	0		0	0	0	0	0	0	0	Virus	0	.	.	.	.	.	.	.
227	0	1	0	0	0	.	.	.		1	2	4	.	.	.	.		1	1	0	0	0	0	Krallenabriss und CherrY EYe	.	.	.	.	.	.	.		.	.	.	.	.	.	.	.
228	0	1	0	1	1	1	1	1		1	4	4	.	.	.	.		1	1	.	.	.	.		.	.	.	.	.	.	.		.	.	.	.	.	.	.	.
229	0	1	0	0	1	1	0	1		1	3	4	.	.	.	.		1	1	0	0	0	0	Beißvorfall, Milztumor	.	.	.	.	.	.	.		.	.	.	.	.	.	.	.
230	1	1	0	1	0	.	.	.		1	1	4	.	.	.	.		1	1	0	0	0	0	verlust der gesamten Unterwolle	.	.	.	.	.	.	.		.	.	.	.	.	.	.	.
231	1	1	1	0	1	1	0	1		1	2	3	.	.	.	.		1	1	1	0	0	0		1	0	0	1	0	0	0		0	.	.	.	.	.	.	.
232	1	1	1	0	1	1	0	1	noch mehr Fleisch und noch mehr Produktion durch Massentierhaltung	1	2	3	.	.	.	.		1	0	0	0	1	0		.	.	.	.	.	.	.		.	.	.	.	.	.	.	.
233	0	1	0	0	1	0	0	1		1	4	4	.	.	.	.		1	1	1	1	0	0		0	0	0	0	0	0	0	Stress	0	.	.	.	.	.	.	.
234	1	0	0	0	1	0	1	1		1	3	4	.	.	.	.		1	1	.	.	.	.		.	.	.	.	.	.	.		.	.	.	.	.	.	.	.
235	0	1	0	0	1	1	1	1		1	2	4	.	.	.	.		1	1	.	.	.	.		.	.	.	.	.	.	.		.	.	.	.	.	.	.	.
236	0	1	0	0	1	1	0	1		1	4	4	.	.	.	.		1	1	.	.	.	.		.	.	.	.	.	.	.		.	.	.	.	.	.	.	.
237	1	0	0	0	1	1	0	1		1	2	3	.	.	.	.		1	1	1	0	0	0		0	0	0	0	0	0	0	Erster Verdacht: Fremdkörper verschluckt. Ergebnis: nieren an ungewöhnlicher Stelle	0	.	.	.	.	.	.	.
238	1	0	0	1	1	1	0	1		1	3	3	.	.	.	.		1	1	.	.	.	.		.	.	.	.	.	.	.		.	.	.	.	.	.	.	.
244	1	0	0	0	1	1	1	1		1	2	4	.	.	.	.		1	1	.	.	.	.		.	.	.	.	.	.	.		.	.	.	.	.	.	.	.
245	0	1	0	0	1	1	0	0		1	3	4	.	.	.	.		1	0	0	1	0	0		.	.	.	.	.	.	.		.	.	.	.	.	.	.	.
246	1	1	0	1	0	.	.	.		1	4	4	.	.	.	.		1	1	.	.	.	.		.	.	.	.	.	.	.		.	.	.	.	.	.	.	.
247	1	1	0	0	1	0	0	1		1	2	3	.	.	.	.		1	1	.	.	.	.		.	.	.	.	.	.	.		.	.	.	.	.	.	.	.
250	1	0	0	0	1	1	0	1		1	4	4	.	.	.	.		1	1	1	0	0	0	Tränendes/eiterndes Auge	0	0	0	0	0	0	0	nichts davon - die Maine Coon hat einfach eine Schwäche in dem Bereich. Selbst die Verdauung von Fell (trotz regelmässigem Kämmen) kann schnell zum Problem werden.	0	.	.	.	.	.	.	.
251	0	1	0	0	1	1	1	0		0			0	0	1	0		1	0	1	1	0	0		1	1	1	1	1	1	1	Futtermittelunverträglichkeit	0	.	.	.	.	.	.	.
252	0	1	1	0	1	1	0	1	Haben durch barfen stark abgenommen	1	2	4	.	.	.	.		1	0	1	0	0	0		0	0	0	0	0	0	0	Verstopfung durch Knochen	0	.	.	.	.	.	.	.
253	0	1	0	0	0	.	.	.		1	4	4	.	.	.	.		1	1	.	.	.	.		.	.	.	.	.	.	.		.	.	.	.	.	.	.	.
254	.	1	0	1	1	1	0	1		1	2	3	.	.	.	.		1	1	.	.	.	.		.	.	.	.	.	.	.		.	.	.	.	.	.	.	.
255	1	1	0	0	1	1	1	1		1	2	4	.	.	.	.		1	1	.	.	.	.		.	.	.	.	.	.	.		.	.	.	.	.	.	.	.
256	1	0	0	0	1	1	0	0		1	4	4	.	.	.	.		0	.	.	.	.	.		.	.	.	.	.	.	.		.	.	.	.	.	.	.	.
257	1	1	0	0	1	1	1	1		1	3	4	.	.	.	.		1	1	.	.	.	.		.	.	.	.	.	.	.		.	.	.	.	.	.	.	.
258	0	1	0	0	1	1	0	0		1	3	4	.	.	.	.		1	1	.	.	.	.		.	.	.	.	.	.	.		.	.	.	.	.	.	.	.
259	0	1	0	0	1	1	1	1		1	3	3	.	.	.	.		1	1	.	.	.	.		.	.	.	.	.	.	.		.	.	.	.	.	.	.	.
260	1	0	0	0	0	.	.	.		1	1	4	.	.	.	.		1	1	0	0	0	0	Ausschluss CMP	.	.	.	.	.	.	.		.	.	.	.	.	.	.	.
262	0	1	0	0	0	.	.	.		1	2	4	.	.	.	.		1	1	1	0	0	0		1	0	0	0	0	0	0	Gastritis	0	.	.	.	.	.	.	.
263	0	0	0	1	1	1	0	1		1	2	3	.	.	.	.		1	1	1	0	0	0	Abszess der linken Analdrüse mit Fistelbildung	0	0	0	0	0	0	0	Unverträglichkeit auf Futtermittel	0	.	.	.	.	.	.	.
264	0	1	.	0	1	1	0	1		1	2	4	.	.	.	.		1	1	.	.	.	.		.	.	.	.	.	.	.		.	.	.	.	.	.	.	.
265	0	1	0	0	1	1	1	0		1	4	4	.	.	.	.		1	1	.	.	.	.		.	.	.	.	.	.	.		.	.	.	.	.	.	.	.
266	1	1	1	0	1	1	1	1		1	4	3	.	.	.	.		1	1	.	.	.	.		.	.	.	.	.	.	.		.	.	.	.	.	.	.	.
267	1	0	1	0	1	1	0	1		1	3	3	.	.	.	.		1	1	.	.	.	.		.	.	.	.	.	.	.		.	.	.	.	.	.	.	.
268	1	1	0	0	1	1	0	1		1	3	4	.	.	.	.		1	1	.	.	.	.		.	.	.	.	.	.	.		.	.	.	.	.	.	.	.
269	0	1	1	0	0	.	.	.		1	3	4	.	.	.	.		1	1	.	.	.	.		.	.	.	.	.	.	.		.	.	.	.	.	.	.	.
270	0	1	0	0	1	1	1	1	Aufwändig, unsicher, Ration uU nicht bedarfsgerecht,	0			0	1	0	0	Je nach Befund… entweder die befreundete Tierärztin, Klinik oder Selbstmedikation	1	1	1	0	0	0	Spezielle Untersuchung wegen Assistenzhundprüfung, Sono Milz und Pankreas, Fissur rsp offene Fraktur Rute	0	0	0	0	0	0	0	Mein Rüde reagiert sehr sensibel auf einige Futttermittel	0	.	.	.	.	.	.	.
272	1	1	1	0	1	1	0	1		1	3	4	.	.	.	.		1	1	0	0	0	1		.	.	.	.	.	.	.		.	.	.	.	.	.	.	.
273	1	0	0	0	0	.	.	.		1	2	4	.	.	.	.		1	1	0	0	0	0	Auge	.	.	.	.	.	.	.		.	.	.	.	.	.	.	.
274	1	0	0	0	1	0	0	0	Zu umständlich	1	4	4	.	.	.	.		1	1	.	.	.	.		.	.	.	.	.	.	.		.	.	.	.	.	.	.	.
275	1	1	0	0	0	.	.	.		1	3	4	.	.	.	.		1	1	1	1	0	0		0	0	0	0	0	0	0	Infekt	0	.	.	.	.	.	.	.
276	0	1	1	0	0	.	.	.		1	2	3	.	.	.	.		1	0	.	.	.	.		.	.	.	.	.	.	.		.	.	.	.	.	.	.	.
278	0	1	1	0	1	0	1	1		1	2	4	.	.	.	.		1	1	0	0	0	0	Verletzung an Auge	.	.	.	.	.	.	.		.	.	.	.	.	.	.	.
279	1	0	0	0	1	1	0	1		1	2	4	.	.	.	.		1	1	0	0	0	0	Konjunktivitis	.	.	.	.	.	.	.		.	.	.	.	.	.	.	.
280	1	0	0	0	1	1	1	1		1	3	3	.	.	.	.		1	1	.	.	.	.		.	.	.	.	.	.	.		.	.	.	.	.	.	.	.
281	0	1	0	0	1	1	1	1		1		4	.	.	.	.		0	.	.	.	.	.		.	.	.	.	.	.	.		.	.	.	.	.	.	.	.
282	1	0	0	0	.	.	.	.		1	4	4	.	.	.	.		1	1	1	0	0	0		0	0	0	0	0	0	0	Keins davon	0	.	.	.	.	.	.	.
283	1	0	0	0	1	0	1	1		1	4	4	.	.	.	.		1	0	0	0	0	0		.	.	.	.	.	.	.		.	.	.	.	.	.	.	.
284	1	1	0	1	1	0	0	1		1	2	4	.	.	.	.		1	1	.	.	.	.		.	.	.	.	.	.	.		.	.	.	.	.	.	.	.
285	1	1	0	1	0	.	.	.		1	3	4	.	.	.	.		1	1	1	0	0	0		0	0	0	0	0	0	0		0	.	.	.	.	.	.	.
286	1	1	0	0	0	.	.	.		1	2	4	.	.	.	.		0	.	.	.	.	.		.	.	.	.	.	.	.		.	.	.	.	.	.	.	.
287	0	1	0	0	.	.	.	.		1	4	3	.	.	.	.		1	1	0	0	0	0	Futterverweigerung	.	.	.	.	.	.	.		.	.	.	.	.	.	.	.
289	0	1	0	0	0	.	.	.		1	1	4	.	.	.	.		1	1	.	.	.	.		.	.	.	.	.	.	.		.	.	.	.	.	.	.	.
291	1	0	0	0	0	.	.	.		1	2	3	.	.	.	.		1	1	1	0	0	0		0	0	0	0	0	0	0	Magenschleimhaut Entzündung	0	.	.	.	.	.	.	.
292	0	1	0	0	1	1	0	1		1	2	4	.	.	.	.		1	1	.	.	.	.		.	.	.	.	.	.	.		.	.	.	.	.	.	.	.
293	1	0	0	0	1	1	1	1		1	4	4	.	.	.	.		1	1	0	0	0	0	neurologische Ausfälle	.	.	.	.	.	.	.		.	.	.	.	.	.	.	.
295	1	1	1	1	1	0	0	1		1	4	4	.	.	.	.		1	1	0	1	0	0	Arthrose/ Librelaspritze	.	.	.	.	.	.	.		.	.	.	.	.	.	.	.
297	1	1	0	0	1	0	1	1		1	4	4	.	.	.	.		1	1	.	.	.	.		.	.	.	.	.	.	.		.	.	.	.	.	.	.	.
299	1	1	0	0	1	1	0	1		1	4	3	.	.	.	.		1	1	1	0	0	1		1	0	1	1	0	0	0	War ein Fremdkörper	0	.	.	.	.	.	.	.
300	1	1	0	0	1	1	0	0		1	3	3	.	.	.	.		1	1	0	0	0	0		.	.	.	.	.	.	.		.	.	.	.	.	.	.	.
301	0	1	0	1	1	1	1	1		1	3	3	.	.	.	.		1	1	0	0	0	1		.	.	.	.	.	.	.		.	.	.	.	.	.	.	.
302	1	1	0	0	1	0	1	1		1	4	4	.	.	.	.		1	0	.	.	.	.		.	.	.	.	.	.	.		.	.	.	.	.	.	.	.
304	0	1	0	0	1	1	0	0		1	2	4	.	.	.	.		1	1	.	.	.	.		.	.	.	.	.	.	.		.	.	.	.	.	.	.	.
305	0	1	1	0	1	0	0	1		1	2	3	.	.	.	.		1	1	1	1	0	0		0	0	0	0	0	0	0		0	.	.	.	.	.	.	.
306	1	1	0	0	1	1	1	1		0			0	0	1	0		0	.	.	.	.	.		.	.	.	.	.	.	.		.	.	.	.	.	.	.	.
307	0	1	0	0	1	1	0	1		1	4	4	.	.	.	.		1	0	1	0	0	0		0	0	0	0	0	0	0		0	.	.	.	.	.	.	.
308	0	1	1	1	1	0	0	1		1	4	4	.	.	.	.		1	1	.	.	.	.		.	.	.	.	.	.	.		.	.	.	.	.	.	.	.
309	0	1	1	0	1	1	0	1		1	2	4	.	.	.	.		1	1	.	.	.	.		.	.	.	.	.	.	.		.	.	.	.	.	.	.	.
310	1	0	0	0	0	.	.	.		1	1	4	.	.	.	.		1	0	.	.	.	.		.	.	.	.	.	.	.		.	.	.	.	.	.	.	.
311	0	1	0	0	1	1	0	1		1	2	4	.	.	.	.		1	1	.	.	.	.		.	.	.	.	.	.	.		.	.	.	.	.	.	.	.
312	0	1	0	0	.	.	.	.		1	2	4	.	.	.	.		1	1	.	.	.	.		.	.	.	.	.	.	.		.	.	.	.	.	.	.	.
313	1	0	0	0	1	1	1	0		1		4	.	.	.	.		1	1	.	.	.	.		.	.	.	.	.	.	.		.	.	.	.	.	.	.	.
319	0	1	0	0	1	1	1	1		0			1	0	0	0		1	1	.	.	.	.		.	.	.	.	.	.	.		.	.	.	.	.	.	.	.
320	0	1	0	0	1	1	0	1		1	2	4	.	.	.	.		1	1	.	.	.	.		.	.	.	.	.	.	.		.	.	.	.	.	.	.	.
321	0	1	0	0	.	.	.	.		1	4	4	.	.	.	.		1	1	.	.	.	.		.	.	.	.	.	.	.		.	.	.	.	.	.	.	.
322	0	1	0	0	0	.	.	.		1	3	4	.	.	.	.		1	1	.	.	.	.		.	.	.	.	.	.	.		.	.	.	.	.	.	.	.
325	1	1	1	0	1	0	0	1		1	4	4	.	.	.	.		1	1	.	.	.	.		.	.	.	.	.	.	.		.	.	.	.	.	.	.	.
326	0	1	1	0	0	.	.	.		0			0	0	1	0		1	0	.	.	.	.		.	.	.	.	.	.	.		.	.	.	.	.	.	.	.
327	0	1	0	0	1	0	0	1		1	1	3	.	.	.	.		1	1	1	0	1	0		1	0	1	0	0	0	0		0	.	.	.	.	.	.	.		3	3	3	4	3	3	3	2
330	1	1	1	0	1	1	0	1		1	1	4	.	.	.	.		1	1	1	1	0	0		1	0	0	0	0	0	0		0	.	.	.	.	.	.	.		4	4	4	4	4	4	3	1
332	0	1	0	0	1	0	0	1		1	2	4	.	.	.	.		1	0	0	0	0	0	Ohrenentzündung	.	.	.	.	.	.	.		.	.	.	.	.	.	.	.
333	0	1	0	0	1	1	1	1		1	3	3	.	.	.	.		1	1	0	0	0	0	Lahmheit	.	.	.	.	.	.	.		.	.	.	.	.	.	.	.
334	0	1	1	0	0	.	.	.		1	2	3	.	.	.	.		1	0	.	.	.	.		.	.	.	.	.	.	.		.	.	.	.	.	.	.	.
336	0	1	1	0	1	0	0	1		1	2	4	.	.	.	.		1	1	0	1	0	0		.	.	.	.	.	.	.		.	.	.	.	.	.	.	.
338	1	0	0	0	0	.	.	.		1	4	4	.	.	.	.		1	0	0	1	0	0		.	.	.	.	.	.	.		.	.	.	.	.	.	.	.
339	1	1	0	0	1	1	1	1		1	4	4	.	.	.	.		1	1	.	.	.	.		.	.	.	.	.	.	.		.	.	.	.	.	.	.	.
340	1	0	0	0	0	.	.	.		1	3	3	.	.	.	.		1	1	0	0	0	0	Alterserkrankungen wie HYperthYreose und Pankreatitis	.	.	.	.	.	.	.		.	.	.	.	.	.	.	.
344	0	1	0	0	1	1	1	1		1	2	4	.	.	.	.		1	1	1	0	1	0		0	0	0	0	0	0	0		.	.	.	.	.	.	.	.
345	1	1	0	1	0	.	.	.		1	3	4	.	.	.	.		1	1	.	.	.	.		.	.	.	.	.	.	.		.	.	.	.	.	.	.	.
346	1	0	0	0	1	0	0	1		1	3	4	.	.	.	.		1	0	0	0	0	1		.	.	.	.	.	.	.		.	.	.	.	.	.	.	.
349	1	0	0	0	1	1	1	1		1	3	3	.	.	.	.		1	1	.	.	.	.		.	.	.	.	.	.	.		.	.	.	.	.	.	.	.
350	0	1	0	1	1	1	0	1	Bei ordentlicher Hygiene und einer guten Futterberatung sehe ich Barfen als die bestmögliche Fütterung!	1	3	4	.	.	.	.		1	1	.	.	.	.		.	.	.	.	.	.	.		.	.	.	.	.	.	.	.
351	1	0	0	0	1	1	1	1		1	2	4	.	.	.	.		1	1	.	.	.	.		.	.	.	.	.	.	.		.	.	.	.	.	.	.	.
352	1	1	0	0	.	.	.	.		1	4	4	.	.	.	.		1	0	0	0	0	0	Pfoten Verletzung	.	.	.	.	.	.	.		.	.	.	.	.	.	.	.
353	0	1	1	0	.	.	.	.		1	3	4	.	.	.	.		1	1	.	.	.	.		.	.	.	.	.	.	.		.	.	.	.	.	.	.	.
355	0	1	0	.	1	1	1	1		1	2	4	.	.	.	.		1	1	.	.	.	.		.	.	.	.	.	.	.		.	.	.	.	.	.	.	.
356	0	1	0	0	.	.	.	.		1	3	4	.	.	.	.		1	1	0	0	0	0	Herzprobleme, abgebrochenen Zahn	.	.	.	.	.	.	.		.	.	.	.	.	.	.	.
357	0	1	1	0	0	.	.	.		0			0	1	0	0		1	0	1	0	0	0	Lahmheit	0	0	0	0	0	0	0	Magendrehung	0	.	.	.	.	.	.	.
362	0	1	0	0	1	1	0	1		1	4	4	.	.	.	.		1	1	0	1	0	0		.	.	.	.	.	.	.		.	.	.	.	.	.	.	.
363	0	1	1	0	0	.	.	.		1	2	3	.	.	.	.		1	0	0	0	0	0	Augenprobleme, Entzündungen	.	.	.	.	.	.	.		.	.	.	.	.	.	.	.
364	1	1	1	0	1	1	0	1		1	4	4	.	.	.	.		0	.	.	.	.	.		.	.	.	.	.	.	.		.	.	.	.	.	.	.	.
365	1	0	0	0	0	.	.	.		1	4	4	.	.	.	.		1	1	.	.	.	.		.	.	.	.	.	.	.		.	.	.	.	.	.	.	.
366	0	1	0	0	1	1	0	1		1	4	4	.	.	.	.		1	0	1	1	0	0		1	0	0	1	0	0	0		0	.	.	.	.	.	.	.
368	0	1	0	0	1	1	0	1		1	4	4	.	.	.	.		1	1	0	0	0	0	Arthrose, Schlaganfall	.	.	.	.	.	.	.		.	.	.	.	.	.	.	.
369	0	1	1	1	1	1	0	1		1	1	3	.	.	.	.		1	1	.	.	.	.		.	.	.	.	.	.	.		.	.	.	.	.	.	.	.
373	1	1	0	0	1	0	1	0		1	4	4	.	.	.	.		1	1	1	1	0	1		0	0	0	0	0	0	0	Ursache unbekannt	0	.	.	.	.	.	.	.
374	1	1	1	1	1	1	1	1		1	2	4	.	.	.	.		1	1	0	0	1	0		.	.	.	.	.	.	.		.	.	.	.	.	.	.	.
375	1	1	0	0	1	1	1	1		1	4	3	.	.	.	.		1	1	1	0	1	0		0	0	1	0	0	0	0		0	.	.	.	.	.	.	.
377	1	1	0	1	0	.	.	.		1	4	4	.	.	.	.		1	1	.	.	.	.		.	.	.	.	.	.	.		.	.	.	.	.	.	.	.
379	1	0	1	0	1	0	0	1		1	2	4	.	.	.	.		1	0	1	0	0	0	Verstopfte Analdrüsen, Giardien	1	0	1	0	0	0	0		1	1	0	0	0	0	0	0		1	3	3	1	4	3	3	1
382	0	1	0	1	0	.	.	.		1	4	4	.	.	.	.		1	1	.	.	.	.		.	.	.	.	.	.	.		.	.	.	.	.	.	.	.
383	1	1	0	0	1	0	0	1		1	4	4	.	.	.	.		1	0	0	1	1	0		.	.	.	.	.	.	.		.	.	.	.	.	.	.	.
384	0	1	0	0	1	1	1	0		1	4	4	.	.	.	.		1	0	1	0	0	0		0	0	0	0	0	0	0	Unterwegs falsches gefressen	.	.	.	.	.	.	.	.
386	0	1	1	0	0	.	.	.		1	4	4	.	.	.	.		1	1	1	0	0	0		0	0	0	0	0	0	0		.	.	.	.	.	.	.	.
387	1	1	0	1	0	.	.	.		1	1	4	.	.	.	.		1	1	.	.	.	.		.	.	.	.	.	.	.		.	.	.	.	.	.	.	.
388	0	1	1	0	0	.	.	.		1	1	4	.	.	.	.		1	1	0	1	0	1		.	.	.	.	.	.	.		.	.	.	.	.	.	.	.
389	0	1	0	0	1	1	0	1		1	4	4	.	.	.	.		1	1	1	0	0	1		1	0	0	0	0	0	0		0	.	.	.	.	.	.	.
390	1	0	0	0	1	1	0	1		1	2	4	.	.	.	.		0	.	.	.	.	.		.	.	.	.	.	.	.		.	.	.	.	.	.	.	.
391	1	0	0	0	1	0	0	1		1	3	3	.	.	.	.		1	0	.	.	.	.		.	.	.	.	.	.	.		.	.	.	.	.	.	.	.
392	1	1	0	0	1	0	1	1		1	4	4	.	.	.	.		1	1	.	.	.	.		.	.	.	.	.	.	.		.	.	.	.	.	.	.	.
393	1	1	0	1	0	.	.	.		1	4	3	.	.	.	.		1	0	.	.	.	.		.	.	.	.	.	.	.		.	.	.	.	.	.	.	.
396	1	0	0	0	1	0	0	1		1	2	4	.	.	.	.		1	1	.	.	.	.		.	.	.	.	.	.	.		.	.	.	.	.	.	.	.
398	0	1	1	0	1	1	1	1		1	1	4	.	.	.	.		1	1	1	1	0	0		0	0	0	0	0	0	0	Parvovirus	.	.	.	.	.	.	.	.
399	1	1	0	1	0	.	.	.		1	4	3	.	.	.	.		1	0	0	1	0	0		.	.	.	.	.	.	.		.	.	.	.	.	.	.	.
401	0	1	0	0	.	.	.	.		1	1	4	.	.	.	.		0	.	.	.	.	.		.	.	.	.	.	.	.		.	.	.	.	.	.	.	.
403	0	1	0	0	1	1	1	1		1	2	4	.	.	.	.		1	1	.	.	.	.		.	.	.	.	.	.	.		.	.	.	.	.	.	.	.
404	0	1	1	0	0	.	.	.		1	4	4	.	.	.	.		1	1	.	.	.	.		.	.	.	.	.	.	.		.	.	.	.	.	.	.	.
405	1	0	1	0	0	.	.	.		1	3	4	.	.	.	.		1	1	1	1	1	1	Keinen Hunger mehr,	0	0	0	0	0	0	0	IBD	0	.	.	.	.	.	.	.
406	1	1	1	0	.	.	.	.		1	3	4	.	.	.	.		1	0	.	.	.	.		.	.	.	.	.	.	.		.	.	.	.	.	.	.	.
407	0	1	0	0	1	1	1	1		1	2	4	.	.	.	.		1	0	0	0	1	0		.	.	.	.	.	.	.		.	.	.	.	.	.	.	.
409	1	0	0	0	.	.	.	.		1	4	3	.	.	.	.		1	1	.	.	.	.		.	.	.	.	.	.	.		.	.	.	.	.	.	.	.
410	1	1	0	0	1	1	1	1		1	3	4	.	.	.	.		1	1	1	0	0	0		0	0	0	0	0	0	0	Allgieschub (bekannt) Hautpilz	0	.	.	.	.	.	.	.
411	0	1	1	0	.	.	.	.		1	3	4	.	.	.	.		1	1	0	0	0	0	Bandscheiben, Blutspende, impfen	.	.	.	.	.	.	.		.	.	.	.	.	.	.	.
412	0	1	.	0	1	1	1	1	gesundheitliche Probleme, da Bauchspeicheldrüsenunterfunktion	1	3	3	.	.	.	.		1	1	1	0	0	0		0	0	0	0	0	0	0		0	.	.	.	.	.	.	.
413	1	1	1	1	0	.	.	.		1	3	4	.	.	.	.		1	1	0	0	1	0		.	.	.	.	.	.	.		.	.	.	.	.	.	.	.
414	1	1	0	0	0	.	.	.		1	4	4	.	.	.	.		1	1	1	1	0	0		0	0	0	0	0	0	0	IBD	0	.	.	.	.	.	.	.
415	0	1	0	1	0	.	.	.		1	3	3	.	.	.	.		1	1	0	0	0	0	Bindehautentzündung, ausgerissene Kralle	.	.	.	.	.	.	.		.	.	.	.	.	.	.	.
416	0	1	1	0	1	1	1	1		1	3	4	.	.	.	.		1	0	1	0	0	0		0	0	0	0	0	0	0		0	.	.	.	.	.	.	.
417	1	1	0	0	.	.	.	.		1	3	2	.	.	.	.		0	.	.	.	.	.		.	.	.	.	.	.	.		.	.	.	.	.	.	.	.
418	0	1	0	0	1	0	1	0		1	4	4	.	.	.	.		1	1	.	.	.	.		.	.	.	.	.	.	.		.	.	.	.	.	.	.	.
423	1	0	1	0	0	.	.	.		1	3	4	.	.	.	.		1	1	.	.	.	.		.	.	.	.	.	.	.		.	.	.	.	.	.	.	.
424	1	0	0	0	1	1	0	0		1	4	4	.	.	.	.		1	0	.	.	.	.		.	.	.	.	.	.	.		.	.	.	.	.	.	.	.
425	1	0	0	0	1	0	1	1		1	2	4	.	.	.	.		1	1	.	.	.	.		.	.	.	.	.	.	.		.	.	.	.	.	.	.	.
426	0	1	0	1	0	.	.	.		1	4	4	.	.	.	.		1	1	.	.	.	.		.	.	.	.	.	.	.		.	.	.	.	.	.	.	.
427	1	1	1	1	0	.	.	.		1	3	4	.	.	.	.		1	1	0	0	0	0	Stomatitis	.	.	.	.	.	.	.		.	.	.	.	.	.	.	.
428	1	0	0	0	1	1	0	1		1	1	3	.	.	.	.		1	1	1	0	1	0		0	0	0	0	0	0	0		0	.	.	.	.	.	.	.
431	1	0	0	0	.	.	.	.		1	2	4	.	.	.	.		1	1	.	.	.	.		.	.	.	.	.	.	.		.	.	.	.	.	.	.	.
433	1	0	0	1	1	1	0	1		1	4	4	.	.	.	.		1	1	.	.	.	.		.	.	.	.	.	.	.		.	.	.	.	.	.	.	.
434	1	0	0	1	0	.	.	.		1	3	4	.	.	.	.		1	1	.	.	.	.		.	.	.	.	.	.	.		.	.	.	.	.	.	.	.
435	0	1	1	0	.	.	.	.		1	3	3	.	.	.	.		1	1	.	.	.	.		.	.	.	.	.	.	.		.	.	.	.	.	.	.	.
436	1	0	0	1	0	.	.	.		1	4	4	.	.	.	.		1	1	0	0	1	0	Diabetes und verstopfte nebenhöhlen sowie Zahnprobleme	.	.	.	.	.	.	.		.	.	.	.	.	.	.	.
437	0	1	0	0	.	.	.	.		1	3	4	.	.	.	.		1	1	.	.	.	.		.	.	.	.	.	.	.		.	.	.	.	.	.	.	.
438	1	0	0	0	.	.	.	.		1	4	4	.	.	.	.		1	0	.	.	.	.		.	.	.	.	.	.	.		.	.	.	.	.	.	.	.
439	1	0	0	0	0	.	.	.		1	2	4	.	.	.	.		1	1	0	0	0	0	Augentränen	.	.	.	.	.	.	.		.	.	.	.	.	.	.	.
440	0	1	0	0	1	1	0	0		1	1	3	.	.	.	.		1	1	.	.	.	.		.	.	.	.	.	.	.		.	.	.	.	.	.	.	.
442	1	0	0	0	.	.	.	.		1	2	4	.	.	.	.		1	1	.	.	.	.		.	.	.	.	.	.	.		.	.	.	.	.	.	.	.
443	0	1	0	0	.	.	.	.		1	2	3	.	.	.	.		1	1	1	0	0	1		0	0	0	0	0	0	0		0	.	.	.	.	.	.	.
444	1	0	0	0	1	1	0	1		1	1	4	.	.	.	.		1	1	0	0	0	0	Starkes Zittern	.	.	.	.	.	.	.		.	.	.	.	.	.	.	.
445	0	1	0	0	1	1	0	0		1	3	2	.	.	.	.		1	1	.	.	.	.		.	.	.	.	.	.	.		.	.	.	.	.	.	.	.
446	0	1	1	1	0	.	.	.		0			0	0	1	0		1	1	.	.	.	.		.	.	.	.	.	.	.		.	.	.	.	.	.	.	.
450	0	1	0	1	0	.	.	.		1	2	4	.	.	.	.		1	1	0	1	0	0		.	.	.	.	.	.	.		.	.	.	.	.	.	.	.
451	0	1	0	0	1	1	0	1		1	2	4	.	.	.	.		1	1	.	.	.	.		.	.	.	.	.	.	.		.	.	.	.	.	.	.	.
453	0	1	0	0	1	1	0	1		1	2	4	.	.	.	.		1	1	.	.	.	.		.	.	.	.	.	.	.		.	.	.	.	.	.	.	.
454	0	1	0	1	1	1	0	0		1	4	4	.	.	.	.		1	1	0	0	0	0	Bewegungsapparat/ Lahmheit	.	.	.	.	.	.	.		.	.	.	.	.	.	.	.
455	1	1	1	0	1	1	0	1		1	2	4	.	.	.	.		1	1	1	0	1	0		1	0	1	1	0	1	0		0	.	.	.	.	.	.	.
456	0	1	1	0	1	1	1	1		1	3	4	.	.	.	.		1	1	0	1	0	0		.	.	.	.	.	.	.		.	.	.	.	.	.	.	.
457	1	1	0	0	1	1	1	1		1	4	4	.	.	.	.		1	1	0	0	0	0	Zwergpudel mit SLO	.	.	.	.	.	.	.		.	.	.	.	.	.	.	.
458	0	1	0	0	0	.	.	.		1	3	4	.	.	.	.		1	1	1	0	0	0		0	0	0	0	0	0	0		.	.	.	.	.	.	.	.
459	0	1	0	0	1	1	0	0		1	2	3	.	.	.	.		1	1	0	1	0	0	Unbekanntes Zeug gefressen	.	.	.	.	.	.	.		.	.	.	.	.	.	.	.
460	0	1	0	0	1	1	0	1		1	2	4	.	.	.	.		1	1	0	0	0	0	Ohrenentzündung	.	.	.	.	.	.	.		.	.	.	.	.	.	.	.
461	1	1	1	0	1	1	0	0		0			0	1	0	0		1	1	0	0	0	0	Patella luxation	.	.	.	.	.	.	.		.	.	.	.	.	.	.	.
462	0	1	0	0	1	1	1	1		1	3	4	.	.	.	.		1	1	1	1	0	0	Gelenke, Ohren	1	0	0	0	0	0	0	Infekt	0	.	.	.	.	.	.	.
464	1	0	0	0	.	.	.	.		1	4	4	.	.	.	.		1	0	0	0	0	0	Gewichtsverlust	.	.	.	.	.	.	.		.	.	.	.	.	.	.	.
465	1	1	1	0	1	1	0	1		1	2	4	.	.	.	.		1	1	1	0	0	0		0	0	0	0	0	0	0		0	.	.	.	.	.	.	.
466	1	1	1	1	0	.	.	.		1	4	3	.	.	.	.		1	1	0	1	0	0		.	.	.	.	.	.	.		.	.	.	.	.	.	.	.
467	1	1	0	0	.	.	.	.		1	4	4	.	.	.	.		1	1	0	0	1	1		.	.	.	.	.	.	.		.	.	.	.	.	.	.	.
468	0	1	1	0	1	1	1	1		1	1	4	.	.	.	.		1	1	1	0	0	0		0	0	0	0	0	0	0		0	.	.	.	.	.	.	.
469	0	1	1	0	.	.	.	.		1	3	3	.	.	.	.		1	1	.	.	.	.		.	.	.	.	.	.	.		.	.	.	.	.	.	.	.
470	0	1	0	0	0	.	.	.		1	4	4	.	.	.	.		0	.	.	.	.	.		.	.	.	.	.	.	.		.	.	.	.	.	.	.	.
472	0	1	0	0	1	0	0	0	Übersäuerung bei meinem magenempfindlichen Hund	1	2	3	.	.	.	.		1	1	1	0	0	0	Probleme mit dem Bewegungsapparat, SpondYliose	0	0	0	0	0	0	0		0	.	.	.	.	.	.	.
473	1	1	0	1	1	0	0	1		1	2	1	.	.	.	.		1	1	1	0	0	0	Hund cushing sYndrom	1	0	0	0	0	0	0	Kokzidien	0	.	.	.	.	.	.	.
474	1	0	1	0	1	0	0	1	Salmonellose etc	0			0	1	0	0	Habe einen tollen festen Ta mit Praxis (ohne Hausbesuche) und eine Tierklinik. Ich bin auch Pflegestelle. Da brauch ich je nachdem mal Spezialisten in der Klinik. Oder nächtliche Bereitschaft.	1	1	1	0	1	1	Anämie, leberprobmeme, Asthma	1	0	0	0	0	0	0	Auch Giardien bringen Pflegetiere ganz oft mit. Von Höfen in D meistens. Aus dem Ausland sind bei seriöser Vermittlung alle gegen Endo- und Ektoparasiten behandelt.	1	1	0	0	0	0	0	0	Hämol1sierende und multiresistente E.Coli; dreimal hatten wir auch M.Canis. nicht schön :/	4	4	4	3	1	1	1	1
476	1	0	0	1	1	0	0	0	In seltenem Fall ajuvetzki Virus falls Schwein verfüttert wird , Salmonellen sind glaube ich bei einer Katze so gut wie ausgeschlossen	0			0	1	0	0	Weil es Spezialisierungen gibt , die eine Tierarztauswahl nötig macht	0	.	.	.	.	.		.	.	.	.	.	.	.		.	.	.	.	.	.	.	.
477	1	0	0	0	0	.	.	.		1	4	3	.	.	.	.		1	0	0	0	1	0		.	.	.	.	.	.	.		.	.	.	.	.	.	.	.
479	1	0	0	1	1	0	0	0	schnellere Verderblichkeit	1	3	4	.	.	.	.		1	1	1	1	0	1		1	1	1	1	1	1	1	yersinien, Kokzidien, Toxoplasmen	1	0	0	0	0	0	0	0	Toxoplasma gondii	3	4	4	3	4	3	2	1
480	1	0	0	0	0	.	.	.		0			0	0	1	0		1	1	0	1	1	0		.	.	.	.	.	.	.		.	.	.	.	.	.	.	.
481	0	1	0	0	.	.	.	.		1	2	4	.	.	.	.		0	.	.	.	.	.		.	.	.	.	.	.	.		.	.	.	.	.	.	.	.
482	1	0	1	1	0	.	.	.		1	2	2	.	.	.	.		1	1	0	1	0	0		.	.	.	.	.	.	.		.	.	.	.	.	.	.	.
483	1	0	1	0	1	1	0	0		0			0	0	1	0		1	1	.	.	.	.		.	.	.	.	.	.	.		.	.	.	.	.	.	.	.
484	0	1	0	0	1	0	1	1		1	4	3	.	.	.	.		1	1	.	.	.	.		.	.	.	.	.	.	.		.	.	.	.	.	.	.	.
485	1	0	0	0	.	.	.	.		1	2	4	.	.	.	.		1	1	1	0	0	0		1	0	0	0	0	0	0		0	.	.	.	.	.	.	.
486	1	1	0	0	1	1	1	1		1	4	4	.	.	.	.		1	1	0	1	0	0		.	.	.	.	.	.	.		.	.	.	.	.	.	.	.
487	0	1	0	0	1	0	1	0		1	3	4	.	.	.	.		1	1	.	.	.	.		.	.	.	.	.	.	.		.	.	.	.	.	.	.	.
488	0	1	1	0	1	0	1	1		1	4	4	.	.	.	.		1	1	1	0	0	0	Sekret in der Galle und dadurch folgendes Sodbrennen und Demenzerscheinung durch Störung der neuronalen Verbindung	1	0	0	0	0	0	0		0	.	.	.	.	.	.	.
491	0	1	1	1	1	1	1	1		1	4	4	.	.	.	.		1	1	1	1	0	1		0	0	0	0	0	0	0		.	.	.	.	.	.	.	.
493	0	1	1	0	1	1	0	0		1	2	4	.	.	.	.		1	1	.	.	.	.		.	.	.	.	.	.	.		.	.	.	.	.	.	.	.
494	1	1	0	1	1	1	1	1		1	1	4	.	.	.	.		1	1	.	.	.	.		.	.	.	.	.	.	.		.	.	.	.	.	.	.	.
496	1	0	0	0	1	1	1	1		1	4	4	.	.	.	.		1	1	0	0	0	0	Komisches Verhalten	.	.	.	.	.	.	.		.	.	.	.	.	.	.	.
497	0	1	0	0	1	0	0	1		1	4	2	.	.	.	.		1	1	.	.	.	.		.	.	.	.	.	.	.		.	.	.	.	.	.	.	.
498	0	1	1	0	1	0	0	1		1	2	3	.	.	.	.		1	1	1	1	0	0		1	0	0	0	0	0	0		0	.	.	.	.	.	.	.
500	1	1	0	1	1	1	0	1		1	3	4	.	.	.	.		1	1	.	.	.	.		.	.	.	.	.	.	.		.	.	.	.	.	.	.	.
501	0	1	1	0	.	.	.	.		0			0	1	0	0		1	1	1	1	1	0		1	0	0	0	1	0	1		0	.	.	.	.	.	.	.
502	0	1	0	0	1	1	0	1	Hygiene im Umgang mit rohem Fleisch ist sehr anspruchsvoll	1	3	4	.	.	.	.		0	.	.	.	.	.		.	.	.	.	.	.	.		.	.	.	.	.	.	.	.
504	1	0	0	0	1	0	0	1		1	3	3	.	.	.	.		1	0	0	0	0	0	Bindehautentzündung	.	.	.	.	.	.	.		.	.	.	.	.	.	.	.
505	0	1	0	0	1	1	0	1		1	4	4	.	.	.	.		1	1	1	0	0	0		0	0	0	0	0	0	0	Keine eindeutige Diagnose	.	.	.	.	.	.	.	.
509	0	1	1	0	.	.	.	.		0			0	0	0	0	Letztes yhr aus dem Ausland zurück nach Deutschland gezogen und nun im Inland wieder umgezogen. Unsere beiden Hunde sind zum Glück nicht anfällig und bisher waren nur die jährlichen Untersuchungen/Impfungen notwendig.	1	1	.	.	.	.		.	.	.	.	.	.	.		.	.	.	.	.	.	.	.
510	0	1	1	0	1	1	0	1		1	2	4	.	.	.	.		1	1	.	.	.	.		.	.	.	.	.	.	.		.	.	.	.	.	.	.	.
511	1	0	0	0	1	1	1	1		1	4	3	.	.	.	.		1	1	.	.	.	.		.	.	.	.	.	.	.		.	.	.	.	.	.	.	.
512	0	1	0	1	1	1	0	1		1	4	3	.	.	.	.		1	1	0	0	1	0		.	.	.	.	.	.	.		.	.	.	.	.	.	.	.
513	0	0	.	.	.	.	.	.		1	4	4	.	.	.	.		1	1	0	0	1	0		.	.	.	.	.	.	.		.	.	.	.	.	.	.	.
514	0	1	0	0	1	1	1	1		1	2	3	.	.	.	.		1	1	1	1	0	0	Kontrolle Epilepsie	1	0	0	0	0	0	0		0	.	.	.	.	.	.	.
515	1	0	0	0	1	1	0	0		0			0	0	0	0	Umzug	1	0	.	.	.	.		.	.	.	.	.	.	.		.	.	.	.	.	.	.	.
516	0	1	0	0	1	1	0	1		1	3	3	.	.	.	.		1	0	.	.	.	.		.	.	.	.	.	.	.		.	.	.	.	.	.	.	.
517	1	0	1	1	1	1	0	1		1	2	4	.	.	.	.		1	1	1	0	1	0		1	1	1	1	1	1	1		0	.	.	.	.	.	.	.
519	0	1	0	0	1	1	0	1		1	4	4	.	.	.	.		1	1	0	1	0	0	Bewegungsunfähigkeit, Schwindel, Übelkeit, Inkontinenz, Gebärmutterentzündung	.	.	.	.	.	.	.		.	.	.	.	.	.	.	.
520	1	1	1	1	0	.	.	.		1	4	4	.	.	.	.		1	1	.	.	.	.		.	.	.	.	.	.	.		.	.	.	.	.	.	.	.
521	0	1	0	0	1	0	0	1		1	4	4	.	.	.	.		1	1	.	.	.	.		.	.	.	.	.	.	.		.	.	.	.	.	.	.	.
522	0	1	0	0	1	1	0	1		1	4	4	.	.	.	.		1	1	.	.	.	.		.	.	.	.	.	.	.		.	.	.	.	.	.	.	.
523	0	1	0	0	1	1	1	1		1	4	3	.	.	.	.		1	0	.	.	.	.		.	.	.	.	.	.	.		.	.	.	.	.	.	.	.
524	0	1	1	0	0	.	.	.		1	4	3	.	.	.	.		1	1	1	0	1	0		0	0	0	0	0	0	0		.	.	.	.	.	.	.	.
525	1	0	0	0	0	.	.	.		1	2	4	.	.	.	.		0	.	.	.	.	.		.	.	.	.	.	.	.		.	.	.	.	.	.	.	.
526	1	0	0	1	1	0	0	1		1	4	4	.	.	.	.		1	1	1	1	1	0		1	1	1	1	1	0	0		0	.	.	.	.	.	.	.
529	1	0	0	0	1	1	1	1		1	4	4	.	.	.	.		1	1	.	.	.	.		.	.	.	.	.	.	.		.	.	.	.	.	.	.	.
530	1	0	0	0	1	0	0	1		1	4	3	.	.	.	.		1	0	.	.	.	.		.	.	.	.	.	.	.		.	.	.	.	.	.	.	.
531	0	1	0	0	0	.	.	.		1	1	4	.	.	.	.		1	1	0	0	0	0	Humpeln, dicke Schulter	.	.	.	.	.	.	.		.	.	.	.	.	.	.	.
532	0	1	1	0	1	1	1	1		1	1	4	.	.	.	.		1	1	.	.	.	.		.	.	.	.	.	.	.		.	.	.	.	.	.	.	.
533	0	1	0	0	1	1	1	1		1	1	4	.	.	.	.		1	1	.	.	.	.		.	.	.	.	.	.	.		.	.	.	.	.	.	.	.
535	1	0	0	0	1	0	1	1		1	3	4	.	.	.	.		1	1	.	.	.	.		.	.	.	.	.	.	.		.	.	.	.	.	.	.	.
538	1	0	0	0	.	.	.	.		1	4	4	.	.	.	.		1	1	.	.	.	.		.	.	.	.	.	.	.		.	.	.	.	.	.	.	.
539	1	1	0	1	1	1	0	0		1	2	4	.	.	.	.		1	1	.	.	.	.		.	.	.	.	.	.	.		.	.	.	.	.	.	.	.
540	0	1	0	0	.	.	.	.		1	4	4	.	.	.	.		1	0	.	.	.	.		.	.	.	.	.	.	.		.	.	.	.	.	.	.	.
543	1	1	1	0	0	.	.	.		0			0	1	0	0		1	1	.	.	.	.		.	.	.	.	.	.	.		.	.	.	.	.	.	.	.
544	0	1	0	0	0	.	.	.		1	4	3	.	.	.	.		1	1	1	0	0	0		1	0	0	0	0	0	0		0	.	.	.	.	.	.	.
545	0	0	.	.	.	.	.	.		0			1	0	0	0		0	.	.	.	.	.		.	.	.	.	.	.	.		.	.	.	.	.	.	.	.
546	1	0	0	0	0	.	.	.		1	2	4	.	.	.	.		1	0	.	.	.	.		.	.	.	.	.	.	.		.	.	.	.	.	.	.	.
547	0	1	.	0	.	.	.	.		1	3	4	.	.	.	.		1	1	1	0	0	0		0	0	0	0	0	0	0		0	.	.	.	.	.	.	.
548	1	0	0	0	1	0	1	1		1	4	4	.	.	.	.		1	1	.	.	.	.		.	.	.	.	.	.	.		.	.	.	.	.	.	.	.
549	0	1	1	0	1	0	1	1		1		4	.	.	.	.		1	1	0	0	0	0	Orthopädische Probleme - Bandscheibenvorfall, Entdeckung der chronischen Hepatitis zufällig durch Blutkontrolle	.	.	.	.	.	.	.		.	.	.	.	.	.	.	.
550	1	0	0	0	0	.	.	.		1	4	4	.	.	.	.		1	0	.	.	.	.		.	.	.	.	.	.	.		.	.	.	.	.	.	.	.
551	.	.	.	.	.	.	.	.		.			.	.	.	.		.	.	.	.	.	.		.	.	.	.	.	.	.		.	.	.	.	.	.	.	.
553	1	0	0	0	1	1	1	1		1	4	4	.	.	.	.		1	1	.	.	.	.		.	.	.	.	.	.	.		.	.	.	.	.	.	.	.
554	1	0	0	0	1	0	1	1		1	2	4	.	.	.	.		1	1	.	.	.	.		.	.	.	.	.	.	.		.	.	.	.	.	.	.	.
555	0	1	0	.	1	0	0	1		1	2	2	.	.	.	.		1	1	0	0	0	0	Hormonstörung	.	.	.	.	.	.	.		.	.	.	.	.	.	.	.
557	1	1	0	1	0	.	.	.		1	4	4	.	.	.	.		1	1	1	1	0	0		0	0	0	0	0	0	0	Keine	0	.	.	.	.	.	.	.
558	1	0	0	0	.	.	.	.		1	3	4	.	.	.	.		1	1	.	.	.	.		.	.	.	.	.	.	.		.	.	.	.	.	.	.	.
561	0	1	0	0	1	1	0	0		1	4	3	.	.	.	.		0	.	.	.	.	.		.	.	.	.	.	.	.		.	.	.	.	.	.	.	.
562	1	0	0	0	1	1	1	0		1	4	4	.	.	.	.		1	1	1	1	0	0		0	0	0	0	0	0	0		0	.	.	.	.	.	.	.
563	1	0	0	1	.	.	.	.		1	2	4	.	.	.	.		1	0	.	.	.	.		.	.	.	.	.	.	.		.	.	.	.	.	.	.	.
564	0	1	1	0	1	1	0	0		1	4	4	.	.	.	.		1	1	1	0	0	1		0	0	0	0	0	0	0		0	.	.	.	.	.	.	.
566	0	1	0	0	.	.	.	.		1	4	4	.	.	.	.		1	1	0	0	0	0	Riss in der Fußsohle	.	.	.	.	.	.	.		.	.	.	.	.	.	.	.
567	1	0	0	0	.	.	.	.		0			0	1	0	0		1	1	.	.	.	.		.	.	.	.	.	.	.		.	.	.	.	.	.	.	.
568	0	1	0	0	1	1	0	1		1	4	4	.	.	.	.		1	1	1	0	0	0		1	0	0	0	0	0	0		0	.	.	.	.	.	.	.
569	1	1	1	0	1	0	1	1		1	3	4	.	.	.	.		1	1	.	.	.	.		.	.	.	.	.	.	.		.	.	.	.	.	.	.	.
570	1	0	0	0	1	0	0	1		1	1	4	.	.	.	.		1	1	0	0	1	0		.	.	.	.	.	.	.		.	.	.	.	.	.	.	.
572	0	1	0	0	1	1	0	1		1	4	3	.	.	.	.		1	1	.	.	.	.		.	.	.	.	.	.	.		.	.	.	.	.	.	.	.
573	0	1	1	0	.	.	.	.		1	4	4	.	.	.	.		1	1	0	0	0	0	Bruch einer Kralle	.	.	.	.	.	.	.		.	.	.	.	.	.	.	.
574	1	0	0	0	1	1	0	1		1	4	3	.	.	.	.		1	0	1	0	0	0		1	0	0	0	0	1	1	E.Coli	1	0	0	0	0	0	0	0	E.Coli	1	2	3	2	1	1	1	1
575	1	0	0	0	1	0	1	1		1	4	3	.	.	.	.		1	0	0	0	0	0	Tumor im Kiefer	.	.	.	.	.	.	.		.	.	.	.	.	.	.	.
576	0	1	0	0	1	1	1	0		1	2	4	.	.	.	.		1	1	1	1	0	0	Bandscheibenvorfall, abgesplitterter Zahn	1	0	0	0	0	0	0		1	1	0	0	0	0	0	0		4	4	4	4	4	4	4	4
577	0	1	0	0	1	1	0	1		1	1	3	.	.	.	.		1	1	.	.	.	.		.	.	.	.	.	.	.		.	.	.	.	.	.	.	.
578	1	0	0	0	1	0	0	1		1	1	3	.	.	.	.		0	.	.	.	.	.		.	.	.	.	.	.	.		.	.	.	.	.	.	.	.
579	1	0	0	0	0	.	.	.		1	3	3	.	.	.	.		1	1	0	1	0	0		.	.	.	.	.	.	.		.	.	.	.	.	.	.	.
580	1	0	0	0	1	1	1	1		1	4	3	.	.	.	.		0	.	.	.	.	.		.	.	.	.	.	.	.		.	.	.	.	.	.	.	.
581	1	0	0	0	1	0	0	1		1	4	4	.	.	.	.		1	0	.	.	.	.		.	.	.	.	.	.	.		.	.	.	.	.	.	.	.
582	0	1	0	0	1	0	1	1		1	4	4	.	.	.	.		1	1	.	.	.	.		.	.	.	.	.	.	.		.	.	.	.	.	.	.	.
584	1	0	0	0	.	.	.	.		1	3	4	.	.	.	.		1	0	.	.	.	.		.	.	.	.	.	.	.		.	.	.	.	.	.	.	.
585	1	0	0	0	1	0	0	1		1	2	3	.	.	.	.		0	.	.	.	.	.		.	.	.	.	.	.	.		.	.	.	.	.	.	.	.
586	1	1	0	0	1	1	1	1	Folgen der Massentierhaltung	1	2	4	.	.	.	.		1	0	1	0	0	0		0	0	0	0	0	0	0	Keine davon, weil nicht symptomatisch	0	.	.	.	.	.	.	.
587	1	1	1	1	1	0	0	1		1	3	4	.	.	.	.		1	1	0	1	1	0	Anämie	.	.	.	.	.	.	.		.	.	.	.	.	.	.	.
588	1	0	0	0	0	.	.	.		0			0	0	1	0		1	0	0	1	0	0		.	.	.	.	.	.	.		.	.	.	.	.	.	.	.
589	1	0	0	0	.	.	.	.		1	3	4	.	.	.	.		1	1	.	.	.	.		.	.	.	.	.	.	.		.	.	.	.	.	.	.	.
590	1	0	0	1	1	1	0	1		0			0	0	1	0	wechselnde Ärzte in Tierklinik	1	1	.	.	.	.		.	.	.	.	.	.	.		.	.	.	.	.	.	.	.
591	1	0	0	1	.	.	.	.		1	4	4	.	.	.	.		1	1	0	0	0	0	Leberstoffwechselstörung	.	.	.	.	.	.	.		.	.	.	.	.	.	.	.
592	1	0	0	1	1	0	0	1		1	2	4	.	.	.	.		1	0	.	.	.	.		.	.	.	.	.	.	.		.	.	.	.	.	.	.	.
593	1	0	0	0	1	0	0	1		1	2	4	.	.	.	.		1	1	.	.	.	.		.	.	.	.	.	.	.		.	.	.	.	.	.	.	.
594	1	0	0	0	0	.	.	.		1	2	3	.	.	.	.		1	1	.	.	.	.		.	.	.	.	.	.	.		.	.	.	.	.	.	.	.
595	1	0	0	0	1	1	0	0		1	2	4	.	.	.	.		1	1	.	.	.	.		.	.	.	.	.	.	.		.	.	.	.	.	.	.	.
597	0	1	1	0	.	.	.	.		1	3	3	.	.	.	.		1	1	.	.	.	.		.	.	.	.	.	.	.		.	.	.	.	.	.	.	.
598	1	0	0	0	.	.	.	.		1	3	3	.	.	.	.		1	1	.	.	.	.		.	.	.	.	.	.	.		.	.	.	.	.	.	.	.
599	0	1	0	1	0	.	.	.		1	4	4	.	.	.	.		1	1	.	.	.	.		.	.	.	.	.	.	.		.	.	.	.	.	.	.	.
600	1	0	0	0	1	0	0	1	Verfütterung von Schilddrüsen, unnatürliche Hormonzufuhr	1	4	4	.	.	.	.		1	1	.	.	.	.		.	.	.	.	.	.	.		.	.	.	.	.	.	.	.
603	1	0	0	0	1	0	0	1		0			0	1	0	0		1	0	1	0	0	0		0	0	0	0	0	0	0		0	.	.	.	.	.	.	.
605	0	1	1	0	.	.	.	.		1	2	4	.	.	.	.		1	1	.	.	.	.		.	.	.	.	.	.	.		.	.	.	.	.	.	.	.
610	0	1	0	1	1	1	0	1		1	4	3	.	.	.	.		1	1	.	.	.	.		.	.	.	.	.	.	.		.	.	.	.	.	.	.	.
611	1	0	1	0	1	0	1	1	Der Kater isst auch kein rohes Fleisch, haben wir mal ausprobiert..	1	3	4	.	.	.	.		1	0	0	0	0	1		.	.	.	.	.	.	.		.	.	.	.	.	.	.	.
612	1	0	0	0	0	.	.	.		1	4	4	.	.	.	.		1	1	0	0	1	1		.	.	.	.	.	.	.		.	.	.	.	.	.	.	.
614	0	1	0	0	1	1	0	1		1	4	4	.	.	.	.		1	1	.	.	.	.		.	.	.	.	.	.	.		.	.	.	.	.	.	.	.
616	0	1	0	0	.	.	.	.		1	2	4	.	.	.	.		1	1	.	.	.	.		.	.	.	.	.	.	.		.	.	.	.	.	.	.	.
618	1	0	1	0	.	.	.	.		0			0	1	0	0	wir nutzen einen mobilen tierärztinnen service, da kommen nicht immer die gleichen personen, sie haben aber alle daten zu unserer katze und untersuchungsergebnisse etc	1	1	.	.	.	.		.	.	.	.	.	.	.		.	.	.	.	.	.	.	.
619	1	0	0	0	.	.	.	.		1	4	3	.	.	.	.		1	1	0	1	0	0		.	.	.	.	.	.	.		.	.	.	.	.	.	.	.
620	0	1	0	1	.	.	.	.		1	4	4	.	.	.	.		1	0	.	.	.	.		.	.	.	.	.	.	.		.	.	.	.	.	.	.	.
621	1	0	0	1	1	0	0	1		1	3	4	.	.	.	.		0	.	.	.	.	.		.	.	.	.	.	.	.		.	.	.	.	.	.	.	.
623	0	1	0	0	1	0	0	1		1	4	2	.	.	.	.		1	0	1	1	0	0		1	0	0	0	0	0	0		1	1	0	0	0	0	0	0		1	4	4	1	1	1	1	1
624	0	1	0	0	1	0	1	1		1	2	4	.	.	.	.		1	1	0	0	1	0	Angebotener Herzfehler, Herzhusten	.	.	.	.	.	.	.		.	.	.	.	.	.	.	.
625	1	0	0	0	1	0	0	1		1	1	3	.	.	.	.		1	1	.	.	.	.		.	.	.	.	.	.	.		.	.	.	.	.	.	.	.
626	1	0	0	1	0	.	.	.		1	3	4	.	.	.	.		1	0	.	.	.	.		.	.	.	.	.	.	.		.	.	.	.	.	.	.	.
627	0	1	0	0	1	1	0	1		1	3	4	.	.	.	.		0	.	.	.	.	.		.	.	.	.	.	.	.		.	.	.	.	.	.	.	.
628	1	0	0	1	.	.	.	.		1	4	4	.	.	.	.		1	1	.	.	.	.		.	.	.	.	.	.	.		.	.	.	.	.	.	.	.
629	0	1	0	0	0	.	.	.		1	1	4	.	.	.	.		1	1	.	.	.	.		.	.	.	.	.	.	.		.	.	.	.	.	.	.	.
630	0	1	0	1	.	.	.	.		1	4	3	.	.	.	.		1	1	.	.	.	.		.	.	.	.	.	.	.		.	.	.	.	.	.	.	.
632	1	0	1	0	1	1	0	1		.			.	.	.	.		0	.	.	.	.	.		.	.	.	.	.	.	.		.	.	.	.	.	.	.	.
634	1	1	1	0	0	.	.	.		1	4	4	.	.	.	.		1	1	.	.	.	.		.	.	.	.	.	.	.		.	.	.	.	.	.	.	.
635	1	1	1	0	1	1	1	1	Obiges häufig aufgrund mangelnder Kenntnis und/oder Hygienemaßnahmen des Halters	1	3	4	.	.	.	.		1	1	1	0	0	1		0	0	0	0	0	0	0		0	.	.	.	.	.	.	.
638	0	1	0	0	0	.	.	.		1	4	3	.	.	.	.		1	1	.	.	.	.		.	.	.	.	.	.	.		.	.	.	.	.	.	.	.
639	1	0	0	0	1	1	1	1		1	2	3	.	.	.	.		1	1	0	1	0	1		.	.	.	.	.	.	.		.	.	.	.	.	.	.	.
640	0	1	0	0	1	0	0	1		0			0	0	1	0		1	1	.	.	.	.		.	.	.	.	.	.	.		.	.	.	.	.	.	.	.
641	0	1	1	0	1	1	0	1		0			1	1	0	0		1	0	0	1	0	0		.	.	.	.	.	.	.		.	.	.	.	.	.	.	.
642	1	0	0	0	.	.	.	.		1	2	4	.	.	.	.		1	1	.	.	.	.		.	.	.	.	.	.	.		.	.	.	.	.	.	.	.
643	1	1	0	1	1	1	0	1		1	4	4	.	.	.	.		1	0	0	0	0	0	Bisswunde durch einen anderen Hund.	.	.	.	.	.	.	.		.	.	.	.	.	.	.	.
644	1	0	0	0	.	.	.	.		1	1	4	.	.	.	.		0	.	.	.	.	.		.	.	.	.	.	.	.		.	.	.	.	.	.	.	.
646	1	0	0	0	1	1	0	1		1	2	4	.	.	.	.		1	1	.	.	.	.		.	.	.	.	.	.	.		.	.	.	.	.	.	.	.
647	0	1	0	0	.	.	.	.		1	3	4	.	.	.	.		0	.	.	.	.	.		.	.	.	.	.	.	.		.	.	.	.	.	.	.	.
649	0	1	0	0	1	1	0	1		1	2	4	.	.	.	.		1	1	.	.	.	.		.	.	.	.	.	.	.		.	.	.	.	.	.	.	.
650	0	1	1	0	1	1	1	1		1	2	4	.	.	.	.		1	1	0	1	0	0	Arthrose	.	.	.	.	.	.	.		.	.	.	.	.	.	.	.
651	0	1	.	0	1	1	0	1		1	1	3	.	.	.	.		1	1	.	.	.	.		.	.	.	.	.	.	.		.	.	.	.	.	.	.	.
652	0	1	0	0	1	1	1	1		1	2	2	.	.	.	.		1	1	.	.	.	.		.	.	.	.	.	.	.		.	.	.	.	.	.	.	.
653	0	1	0	0	1	0	0	1		1	3	4	.	.	.	.		1	1	1	1	0	1		0	0	0	0	0	0	0		.	.	.	.	.	.	.	.
656	0	1	0	0	1	1	1	1		1	4	3	.	.	.	.		1	0	0	0	0	0	Arthrose, SpondYlose, vergrößerte Leber, Bauchspeicheldrüsenentzündung. Schmerzen des Bewegungsapparats	.	.	.	.	.	.	.		.	.	.	.	.	.	.	.
657	1	0	.	0	1	1	0	1		1	2	4	.	.	.	.		1	1	.	.	.	.		.	.	.	.	.	.	.		.	.	.	.	.	.	.	.
658	0	1	1	0	1	0	1	1		1	2	4	.	.	.	.		1	1	1	0	0	0	Bewegungsschmerzen (ISG)	1	0	1	1	0	1	0		0	.	.	.	.	.	.	.
659	1	1	0	0	1	1	0	0		0			0	1	0	0		1	1	1	1	1	0		0	0	0	0	0	0	0	Allergie	0	.	.	.	.	.	.	.
660	1	0	0	0	1	0	1	1		1	4	4	.	.	.	.		1	1	1	0	0	0	niereninsuffizienz	1	0	0	0	0	0	0		0	.	.	.	.	.	.	.
661	0	1	0	0	0	.	.	.		1	4	4	.	.	.	.		1	1	.	.	.	.		.	.	.	.	.	.	.		.	.	.	.	.	.	.	.
662	0	1	1	0	1	1	1	1		1	2	4	.	.	.	.		1	1	1	0	0	0		0	0	0	0	0	0	0		0	.	.	.	.	.	.	.
663	0	1	0	0	0	.	.	.		0			0	0	0	1	Mein TA hatte leider einen Schlaganfall und nun bin ich mir nicht sicher, ob der TA, wo wir zwischenzeitlich waren, unser "festerTA" wird aufgrund der Entfernung. (Wurde vom Züchter empfohlen)	1	0	0	0	0	0	Ist nicht mehr aufgestanden und wenn, immer hinten weggeknickt	.	.	.	.	.	.	.		.	.	.	.	.	.	.	.
664	1	0	0	0	0	.	.	.		1	2	4	.	.	.	.		1	1	0	0	0	0	Eine meiner Katzen ist gehumpelt	.	.	.	.	.	.	.		.	.	.	.	.	.	.	.
665	1	1	0	1	0	.	.	.		1	4	3	.	.	.	.		1	1	.	.	.	.		.	.	.	.	.	.	.		.	.	.	.	.	.	.	.
666	1	0	0	0	1	0	1	1		1	1	4	.	.	.	.		1	1	1	0	1	0		1	0	0	0	0	0	0		1	1	0	0	0	0	0	0		3	4	4	2	1	1	1	1
667	1	1	0	1	1	1	0	0		1	4	3	.	.	.	.		1	1	.	.	.	.		.	.	.	.	.	.	.		.	.	.	.	.	.	.	.
668	0	1	0	0	1	1	1	0		1	4	4	.	.	.	.		1	1	1	1	1	0	IBD und IGOR	1	0	1	1	0	1	1		1	1	0	0	0	0	0	0		4	4	4	4	4	4	4	4
669	0	1	1	0	.	.	.	.		1	1	4	.	.	.	.		1	1	0	1	0	1		.	.	.	.	.	.	.		.	.	.	.	.	.	.	.
671	0	1	0	0	1	1	1	1		1	4	3	.	.	.	.		1	0	1	0	1	0		0	0	0	0	0	0	0		0	.	.	.	.	.	.	.
672	0	1	1	0	1	0	0	1		1	4	4	.	.	.	.		1	1	0	1	0	0		.	.	.	.	.	.	.		.	.	.	.	.	.	.	.
673	0	1	1	0	1	0	1	1		1	2	4	.	.	.	.		1	1	.	.	.	.		.	.	.	.	.	.	.		.	.	.	.	.	.	.	.
675	1	0	0	0	0	.	.	.		1	1	4	.	.	.	.		1	1	0	0	0	0	niereninsuffizien und Herz-RYthmus Störungen	.	.	.	.	.	.	.		.	.	.	.	.	.	.	.
677	1	0	0	0	1	1	1	1		1	3	4	.	.	.	.		1	0	0	1	0	0		.	.	.	.	.	.	.		.	.	.	.	.	.	.	.
678	1	0	1	0	.	.	.	.		0			0	1	0	0	Je nach Belangen gehen wir zu denen, die auf ihrem Gebiet am kompetent Esten erscheinen und das nötige Equipment haben (zB Dentalröntgen)	1	1	0	1	0	0	Unser Kater hatte ein Spindelzellsarkom und wurde palliativ behandelt. Die anderen beiden waren nur zur Zahn OP.	.	.	.	.	.	.	.		.	.	.	.	.	.	.	.
679	0	1	0	0	1	1	0	0		1	1	4	.	.	.	.		1	1	0	0	0	0	Störung des Bewegungsapparats , schmerzen, neurologische Ausfälle	.	.	.	.	.	.	.		.	.	.	.	.	.	.	.
681	0	1	1	1	1	1	1	1		1	2	4	.	.	.	.		1	0	.	.	.	.		.	.	.	.	.	.	.		.	.	.	.	.	.	.	.
682	1	0	0	0	1	1	0	0		1	3	3	.	.	.	.		1	1	.	.	.	.		.	.	.	.	.	.	.		.	.	.	.	.	.	.	.
683	1	1	1	0	1	1	1	1		1	4	4	.	.	.	.		1	1	1	1	0	0		1	0	0	0	0	0	0		1	1	0	0	0	0	0	0		4	4	4	4	4	4	4	1
684	0	1	0	0	.	.	.	.		1	1	3	.	.	.	.		1	0	.	.	.	.		.	.	.	.	.	.	.		.	.	.	.	.	.	.	.
685	0	1	1	0	1	0	1	1		1	1	2	.	.	.	.		1	0	1	0	0	0		1	0	0	0	0	0	0		0	.	.	.	.	.	.	.
686	0	1	1	0	.	.	.	.		1	2	4	.	.	.	.		1	1	1	0	0	0		1	0	0	0	0	0	0		1	1	0	0	0	0	0	0		3	4	4	3	3	3	3	1
687	1	0	0	0	1	1	1	1		1	1	4	.	.	.	.		0	.	.	.	.	.		.	.	.	.	.	.	.		.	.	.	.	.	.	.	.
688	1	0	0	0	0	.	.	.		1	2	3	.	.	.	.		1	0	0	1	0	0	Und Schilddrüsenerkrankung	.	.	.	.	.	.	.		.	.	.	.	.	.	.	.
689	1	1	0	0	.	.	.	.		1	2	4	.	.	.	.		1	1	0	0	1	0		.	.	.	.	.	.	.		.	.	.	.	.	.	.	.
690	1	1	1	0	1	1	0	1		1	4	4	.	.	.	.		1	1	.	.	.	.		.	.	.	.	.	.	.		.	.	.	.	.	.	.	.
691	1	1	0	1	1	1	1	0		1	4	4	.	.	.	.		1	1	.	.	.	.		.	.	.	.	.	.	.		.	.	.	.	.	.	.	.
694	1	0	0	0	1	1	0	1		1	2	3	.	.	.	.		1	1	.	.	.	.		.	.	.	.	.	.	.		.	.	.	.	.	.	.	.
696	1	1	0	1	0	.	.	.		0			0	1	0	0		0	.	.	.	.	.		.	.	.	.	.	.	.		.	.	.	.	.	.	.	.
697	1	0	0	0	1	0	0	1		1	4	4	.	.	.	.		1	1	0	1	1	0		.	.	.	.	.	.	.		.	.	.	.	.	.	.	.
698	0	1	.	0	1	1	1	1		1	1	3	.	.	.	.		1	1	.	.	.	.		.	.	.	.	.	.	.		.	.	.	.	.	.	.	.
699	0	1	1	1	1	0	1	1		1	2	3	.	.	.	.		1	1	0	0	1	0		.	.	.	.	.	.	.		.	.	.	.	.	.	.	.
702	1	0	0	0	1	1	0	1		1	4	4	.	.	.	.		1	1	.	.	.	.		.	.	.	.	.	.	.		.	.	.	.	.	.	.	.
705	1	0	0	1	.	.	.	.		1	4	4	.	.	.	.		1	1	0	0	0	0	Vermutete Bindehautentzündung	.	.	.	.	.	.	.		.	.	.	.	.	.	.	.
706	0	1	0	0	1	1	0	1		1	1	3	.	.	.	.		1	0	1	0	0	0		0	0	0	0	0	0	0		.	.	.	.	.	.	.	.
707	0	1	0	0	1	1	1	1		1	3	3	.	.	.	.		1	1	0	0	0	1		.	.	.	.	.	.	.		.	.	.	.	.	.	.	.
708	0	1	0	0	1	1	0	1		1	2	4	.	.	.	.		1	1	1	0	0	0	Fieber, entzündete Schwellung der Milchdrüse	0	0	0	0	0	0	0		0	.	.	.	.	.	.	.
709	0	1	0	0	0	.	.	.		1	2	3	.	.	.	.		1	1	0	1	1	0		.	.	.	.	.	.	.		.	.	.	.	.	.	.	.
710	1	0	0	0	1	1	0	1		1	3	4	.	.	.	.		1	1	0	0	0	0	Unsauberkeit	.	.	.	.	.	.	.		.	.	.	.	.	.	.	.
711	1	0	0	1	1	1	0	0		1	2	3	.	.	.	.		1	1	0	1	0	0		.	.	.	.	.	.	.		.	.	.	.	.	.	.	.
712	0	1	0	0	1	1	1	0		1	1	3	.	.	.	.		1	1	1	0	0	0		0	0	0	0	0	0	0		.	.	.	.	.	.	.	.
713	0	1	0	0	1	1	1	1		1	2	3	.	.	.	.		1	1	.	.	.	.		.	.	.	.	.	.	.		.	.	.	.	.	.	.	.
714	1	0	0	0	1	0	0	1		1	4	4	.	.	.	.		1	1	.	.	.	.		.	.	.	.	.	.	.		.	.	.	.	.	.	.	.
716	1	1	0	0	0	.	.	.		1	2	4	.	.	.	.		1	0	0	0	0	0	Krebs an der Gebärmutter	.	.	.	.	.	.	.		.	.	.	.	.	.	.	.
717	0	1	0	0	.	.	.	.		1	2	3	.	.	.	.		1	0	0	0	1	0		.	.	.	.	.	.	.		.	.	.	.	.	.	.	.
718	0	1	0	0	1	0	1	1		1	3	4	.	.	.	.		1	1	1	0	0	0		0	0	0	0	0	0	0		0	.	.	.	.	.	.	.
719	0	1	0	1	1	1	1	1		1	4	3	.	.	.	.		1	0	.	.	.	.		.	.	.	.	.	.	.		.	.	.	.	.	.	.	.
720	1	0	0	0	1	1	0	1		1	2	4	.	.	.	.		1	1	0	1	0	1		.	.	.	.	.	.	.		.	.	.	.	.	.	.	.
721	0	1	0	0	.	.	.	.		1	4	4	.	.	.	.		1	0	.	.	.	.		.	.	.	.	.	.	.		.	.	.	.	.	.	.	.
722	1	0	0	0	1	1	1	1		1	4	4	.	.	.	.		1	1	.	.	.	.		.	.	.	.	.	.	.		.	.	.	.	.	.	.	.
723	1	1	1	1	0	.	.	.		1	4	4	.	.	.	.		1	1	0	0	0	0	Leberprobleme, Lahmheit	.	.	.	.	.	.	.		.	.	.	.	.	.	.	.
724	1	1	0	1	1	0	0	1		1	2	3	.	.	.	.		0	.	.	.	.	.		.	.	.	.	.	.	.		.	.	.	.	.	.	.	.
725	0	1	0	0	0	.	.	.		1	3	4	.	.	.	.		1	1	.	.	.	.		.	.	.	.	.	.	.		.	.	.	.	.	.	.	.
726	1	1	1	0	1	1	0	1		1	4	4	.	.	.	.		1	1	.	.	.	.		.	.	.	.	.	.	.		.	.	.	.	.	.	.	.
730	1	0	0	0	0	.	.	.		1		4	.	.	.	.		1	1	.	.	.	.		.	.	.	.	.	.	.		.	.	.	.	.	.	.	.
731	1	1	0	0	1	1	0	1		.			.	.	.	.		1	0	0	0	0	0	Eitrige Konjuktivitis beim Kaninchen	.	.	.	.	.	.	.		.	.	.	.	.	.	.	.
732	0	1	1	1	1	1	0	1		1	4	4	.	.	.	.		1	1	.	.	.	.		.	.	.	.	.	.	.		.	.	.	.	.	.	.	.
734	0	1	1	.	1	1	1	1		1	4	4	.	.	.	.		1	1	1	0	0	0		1	0	0	0	0	0	0		0	.	.	.	.	.	.	.
735	1	0	0	0	0	.	.	.		1	2	3	.	.	.	.		1	1	0	1	0	0		.	.	.	.	.	.	.		.	.	.	.	.	.	.	.
736	1	0	0	0	1	1	1	1		1	2	4	.	.	.	.		1	1	.	.	.	.		.	.	.	.	.	.	.		.	.	.	.	.	.	.	.
737	0	1	0	0	0	.	.	.		1	4	4	.	.	.	.		1	1	.	.	.	.		.	.	.	.	.	.	.		.	.	.	.	.	.	.	.
738	1	0	0	0	1	1	0	1		1	3	4	.	.	.	.		1	1	.	.	.	.		.	.	.	.	.	.	.		.	.	.	.	.	.	.	.
739	1	0	0	0	0	.	.	.		1	3	3	.	.	.	.		0	.	.	.	.	.		.	.	.	.	.	.	.		.	.	.	.	.	.	.	.
741	1	1	0	0	1	0	0	1		0			0	0	0	1		1	1	0	1	1	0		.	.	.	.	.	.	.		.	.	.	.	.	.	.	.
743	0	1	1	0	.	.	.	.		1	1	4	.	.	.	.		1	1	.	.	.	.		.	.	.	.	.	.	.		.	.	.	.	.	.	.	.
744	1	1	1	1	1	0	0	1		1	3	3	.	.	.	.		1	1	.	.	.	.		.	.	.	.	.	.	.		.	.	.	.	.	.	.	.
745	0	1	1	0	0	.	.	.		1	2	3	.	.	.	.		1	0	0	0	0	0	Meningitis	.	.	.	.	.	.	.		.	.	.	.	.	.	.	.
746	0	1	1	0	1	1	0	1		1	3	4	.	.	.	.		1	1	0	0	0	0	VerstibularsYndrom, Kontrolle nierenwerte (bekommt nierendiät)	.	.	.	.	.	.	.		.	.	.	.	.	.	.	.
747	1	0	0	0	0	.	.	.		1	2	4	.	.	.	.		1	1	0	0	0	0	Mund (ehemals FORL), zeigt seit Yhren weiterhin Schmerzverhalten, aber keiner weiß was er hat.	.	.	.	.	.	.	.		.	.	.	.	.	.	.	.
748	1	1	1	0	1	1	1	0		1	4	4	.	.	.	.		1	1	0	1	0	0		.	.	.	.	.	.	.		.	.	.	.	.	.	.	.
750	0	1	1	1	0	.	.	.		1	4	3	.	.	.	.		1	1	1	1	0	0		0	0	0	0	0	0	0		0	.	.	.	.	.	.	.
751	1	1	0	0	0	.	.	.		1	3	4	.	.	.	.		1	1	.	.	.	.		.	.	.	.	.	.	.		.	.	.	.	.	.	.	.
752	0	1	0	0	.	.	.	.		1	1	4	.	.	.	.		1	0	.	.	.	.		.	.	.	.	.	.	.		.	.	.	.	.	.	.	.
754	0	1	1	0	1	0	0	1		1	2	4	.	.	.	.		1	1	.	.	.	.		.	.	.	.	.	.	.		.	.	.	.	.	.	.	.
755	0	1	0	0	1	1	1	1		1	3	4	.	.	.	.		1	1	0	1	0	0		.	.	.	.	.	.	.		.	.	.	.	.	.	.	.
756	0	1	1	1	1	0	0	1		1	4	4	.	.	.	.		1	1	1	0	0	0		0	0	0	0	0	0	0		0	.	.	.	.	.	.	.
757	0	1	0	0	0	.	.	.		1	2	3	.	.	.	.		1	1	1	0	0	0		0	0	0	0	0	0	0	Unklarer Befund, der Hund hat das ab und an mal, empfindlicher Magen, tw Übersäuerung, wir haben das normalerweise im Griff, z.B. mit Heilerde und manchmal auch Buscopan	0	.	.	.	.	.	.	.
758	1	0	0	0	.	.	.	.		1	2	4	.	.	.	.		1	0	.	.	.	.		.	.	.	.	.	.	.		.	.	.	.	.	.	.	.
760	0	1	0	0	0	.	.	.		1	4	4	.	.	.	.		1	1	.	.	.	.		.	.	.	.	.	.	.		.	.	.	.	.	.	.	.
761	1	0	0	0	0	.	.	.		1	1	4	.	.	.	.		1	0	0	0	1	0		.	.	.	.	.	.	.		.	.	.	.	.	.	.	.
762	1	1	0	0	1	1	0	0		1	3	4	.	.	.	.		1	1	0	0	0	1		.	.	.	.	.	.	.		.	.	.	.	.	.	.	.
764	0	1	0	0	.	.	.	.		1	2	3	.	.	.	.		1	1	1	0	0	0		0	0	0	0	0	0	0		0	.	.	.	.	.	.	.
765	0	1	1	0	1	1	0	1		1	2	3	.	.	.	.		1	1	1	0	0	1		0	0	0	0	0	0	0	Es wurde eine Unverträglichkeit vermutet.	1	0	0	0	0	0	0	0	Escheria Cola, mucoid (mittelgradiger Gehalt), Proteus mirabilis (geringer Gehalt), Candida tropicalis (gering), Candida krusei (gering), Candida sp. (mittelgradig)	1			1	1	1	1	1
767	0	1	0	0	0	.	.	.		1	2	4	.	.	.	.		1	0	0	1	0	0		.	.	.	.	.	.	.		.	.	.	.	.	.	.	.
768	1	0	0	0	1	1	0	1		1	1	4	.	.	.	.		1	0	.	.	.	.		.	.	.	.	.	.	.		.	.	.	.	.	.	.	.
769	1	1	1	0	.	.	.	.		1	3	4	.	.	.	.		1	1	.	.	.	.		.	.	.	.	.	.	.		.	.	.	.	.	.	.	.
771	0	1	0	0	1	0	1	1		1	4	3	.	.	.	.		1	1	1	1	1	0	Herzprobleme	0	0	0	0	0	0	0	Futtermittelallergie	.	.	.	.	.	.	.	.
773	1	1	0	0	1	0	1	1		1	3	4	.	.	.	.		1	1	0	0	0	0	Abgeschlagenheit, nicht gefressen	.	.	.	.	.	.	.		.	.	.	.	.	.	.	.
774	0	1	1	0	0	.	.	.		1	2	4	.	.	.	.		1	1	0	0	0	0	Gebrochene Wolfskralle	.	.	.	.	.	.	.		.	.	.	.	.	.	.	.
775	1	1	0	0	1	1	0	1		1	2	4	.	.	.	.		1	1	.	.	.	.		.	.	.	.	.	.	.		.	.	.	.	.	.	.	.
777	0	1	0	1	1	0	0	1		1	2	4	.	.	.	.		1	1	.	.	.	.		.	.	.	.	.	.	.		.	.	.	.	.	.	.	.
778	1	1	1	0	1	1	0	1		1	3	4	.	.	.	.		1	1	0	1	1	0		.	.	.	.	.	.	.		.	.	.	.	.	.	.	.
779	1	1	0	0	1	1	1	1		1	4	4	.	.	.	.		1	1	.	.	.	.		.	.	.	.	.	.	.		.	.	.	.	.	.	.	.
780	0	1	1	0	1	1	0	1		1	4	4	.	.	.	.		1	1	0	0	0	0	Bewegungsapparat	.	.	.	.	.	.	.		.	.	.	.	.	.	.	.
781	0	1	0	1	0	.	.	.		1	4	4	.	.	.	.		1	1	.	.	.	.		.	.	.	.	.	.	.		.	.	.	.	.	.	.	.
782	0	1	0	0	1	1	0	0		1	1	4	.	.	.	.		1	1	0	0	0	0	Hinken	.	.	.	.	.	.	.		.	.	.	.	.	.	.	.
783	1	1	0	0	0	.	.	.		1	4	4	.	.	.	.		1	1	.	.	.	.		.	.	.	.	.	.	.		.	.	.	.	.	.	.	.
784	0	1	0	0	1	1	1	1		1	3	4	.	.	.	.		1	1	1	0	0	0	Faustgroßes Hämatom an Bauchwand vom Schwein	1	0	1	1	0	0	0		0	.	.	.	.	.	.	.
785	1	1	0	0	0	.	.	.		1	4	4	.	.	.	.		1	1	1	1	0	0		0	0	0	0	0	0	0	Futterunverträglichkeit	0	.	.	.	.	.	.	.
786	0	1	0	1	1	1	1	1		1	2	3	.	.	.	.		1	1	.	.	.	.		.	.	.	.	.	.	.		.	.	.	.	.	.	.	.
789	1	1	1	0	1	1	1	1		1	2	3	.	.	.	.		1	1	0	0	0	0	nasenbluten, humpeln, Muskelabbau	.	.	.	.	.	.	.		.	.	.	.	.	.	.	.
790	1	0	1	0	1	0	1	0		1	4	4	.	.	.	.		1	1	1	0	0	0	Fieber	1	0	0	0	0	0	0		1	1	0	0	0	0	0	0		4	4	4	4	4	4	4	4
791	0	1	1	0	1	1	0	0		1	2	4	.	.	.	.		1	1	0	0	0	0	Bindehautentzündung	.	.	.	.	.	.	.		.	.	.	.	.	.	.	.
793	1	0	0	1	0	.	.	.		1	4	3	.	.	.	.		1	0	0	0	1	0	allg. Zustand hat sich rapide verschlechtert, Gewichtsverlust, Fieber	.	.	.	.	.	.	.		.	.	.	.	.	.	.	.
794	0	1	1	1	.	.	.	.		1	2	3	.	.	.	.		1	1	.	.	.	.		.	.	.	.	.	.	.		.	.	.	.	.	.	.	.
795	1	0	0	0	.	.	.	.		0			0	0	0	0	Kenne die Tierärzte weil ich TPA bin	1	1	.	.	.	.		.	.	.	.	.	.	.		.	.	.	.	.	.	.	.
796	0	1	0	0	1	1	0	1		1	4	3	.	.	.	.		1	1	1	1	0	1		0	0	0	0	0	0	1		.	.	.	.	.	.	.	.
797	1	0	0	0	1	1	1	1		1	1	4	.	.	.	.		1	1	.	.	.	.		.	.	.	.	.	.	.		.	.	.	.	.	.	.	.
798	0	1	0	0	1	0	0	1		1	3	4	.	.	.	.		1	1	0	1	0	0		.	.	.	.	.	.	.		.	.	.	.	.	.	.	.
799	0	1	0	0	1	0	0	1		1	4	3	.	.	.	.		1	0	.	.	.	.		.	.	.	.	.	.	.		.	.	.	.	.	.	.	.
800	0	0	.	.	.	.	.	.		.			.	.	.	.		0	.	.	.	.	.		.	.	.	.	.	.	.		.	.	.	.	.	.	.	.
801	1	0	1	0	1	1	0	1		1	4	4	.	.	.	.		1	1	1	0	1	0		1	0	0	0	0	0	0		1	1	0	0	0	0	0	0		4	4	4	4	4	4	4	4
802	0	1	0	0	1	1	1	1		1	3	4	.	.	.	.		1	1	.	.	.	.		.	.	.	.	.	.	.		.	.	.	.	.	.	.	.
804	1	1	0	0	1	1	0	1		1	3	4	.	.	.	.		1	1	0	0	0	0	Analbeutelentzündung (wusste nicht ob es zu Haut oder Magen-Darm zählt)	.	.	.	.	.	.	.		.	.	.	.	.	.	.	.
805	1	1	0	0	.	.	.	.		1	4	4	.	.	.	.		1	1	0	0	0	0	Gewichtsverlust	.	.	.	.	.	.	.		.	.	.	.	.	.	.	.
806	1	0	1	0	.	.	.	.		1	3	4	.	.	.	.		1	0	1	0	1	0		0	0	0	0	0	0	0		0	.	.	.	.	.	.	.
808	0	1	1	0	1	0	0	1		1	4	4	.	.	.	.		1	1	1	0	0	0	Rückenschmerzen	1	0	0	0	0	0	0		0	.	.	.	.	.	.	.
809	1	0	0	0	0	.	.	.		1	2	4	.	.	.	.		1	1	.	.	.	.		.	.	.	.	.	.	.		.	.	.	.	.	.	.	.
810	1	0	0	0	.	.	.	.		1	4	4	.	.	.	.		1	1	.	.	.	.		.	.	.	.	.	.	.		.	.	.	.	.	.	.	.
811	0	1	1	0	1	0	0	1		1	2	3	.	.	.	.		1	1	.	.	.	.		.	.	.	.	.	.	.		.	.	.	.	.	.	.	.
812	1	0	0	0	1	1	0	0		1	1	4	.	.	.	.		1	0	0	0	0	0	FIP	.	.	.	.	.	.	.		.	.	.	.	.	.	.	.
813	0	1	1	0	.	.	.	.		1	2	4	.	.	.	.		0	.	.	.	.	.		.	.	.	.	.	.	.		.	.	.	.	.	.	.	.
814	0	1	0	0	0	.	.	.		1	3	3	.	.	.	.		1	0	0	0	0	0	Kralle abgerissen	.	.	.	.	.	.	.		.	.	.	.	.	.	.	.
815	0	1	0	0	1	0	0	1		1	3	3	.	.	.	.		1	1	1	0	0	0	Schmerzen	1	0	0	0	0	0	0		1	1	0	0	0	0	0	0		2	3	4	2	3	2	2	1
816	1	1	0	0	1	0	0	1		1	4	4	.	.	.	.		1	1	0	1	0	0	Schilddrüsenunterfunktion	.	.	.	.	.	.	.		.	.	.	.	.	.	.	.
817	0	1	0	0	1	1	0	1		1	3	4	.	.	.	.		1	1	.	.	.	.		.	.	.	.	.	.	.		.	.	.	.	.	.	.	.
818	1	1	0	0	0	.	.	.		1	4	4	.	.	.	.		1	1	0	1	0	0		.	.	.	.	.	.	.		.	.	.	.	.	.	.	.
820	0	1	1	0	0	.	.	.		1	4	4	.	.	.	.		1	1	1	0	0	1		0	0	0	1	0	0	0		1	0	0	0	1	0	0	0		4	4	4	4	4	4	4	4
822	1	0	0	0	.	.	.	.		1	4	3	.	.	.	.		1	1	.	.	.	.		.	.	.	.	.	.	.		.	.	.	.	.	.	.	.
823	0	1	0	0	1	1	1	1		1	3	4	.	.	.	.		1	1	.	.	.	.		.	.	.	.	.	.	.		.	.	.	.	.	.	.	.
824	0	1	0	0	1	0	1	0		1	3		.	.	.	.		1	1	.	.	.	.		.	.	.	.	.	.	.		.	.	.	.	.	.	.	.
827	1	1	1	0	0	.	.	.		1	3	4	.	.	.	.		1	1	1	0	0	0		0	0	0	0	0	0	0	Unverträglichkeit des Medikaments Melosus Hund und daraus resultierend Blut im kot und blutiges Erbrechen	0	.	.	.	.	.	.	.
828	1	0	0	1	1	1	0	1		1	1	4	.	.	.	.		1	0	1	0	0	0		1	0	0	0	0	0	0		0	.	.	.	.	.	.	.
829	1	1	0	0	.	.	.	.		0			0	0	1	0		1	1	0	0	0	0	Forl und Zahnfleischentzündung	.	.	.	.	.	.	.		.	.	.	.	.	.	.	.
830	0	1	0	0	1	1	1	1		1	2	4	.	.	.	.		1	1	.	.	.	.		.	.	.	.	.	.	.		.	.	.	.	.	.	.	.
831	1	1	1	1	.	.	.	.		1	3	4	.	.	.	.		0	.	.	.	.	.		.	.	.	.	.	.	.		.	.	.	.	.	.	.	.
833	1	0	1	0	1	0	1	0		1	2	4	.	.	.	.		1	1	0	0	0	1	Zahnprobleme	.	.	.	.	.	.	.		.	.	.	.	.	.	.	.
834	1	0	0	0	.	.	.	.		1	2	3	.	.	.	.		1	1	0	0	0	1		.	.	.	.	.	.	.		.	.	.	.	.	.	.	.
835	1	1	1	0	1	1	1	1		1	2	4	.	.	.	.		1	1	0	1	0	0	Öahmheit, Ver. A. Bandscheibenvorfall o. Degenerative MYelopathie	.	.	.	.	.	.	.		.	.	.	.	.	.	.	.
836	1	0	0	0	.	.	.	.		1	4	4	.	.	.	.		1	1	0	0	0	0	Urinabgabe durch schmerzen im Ischias	.	.	.	.	.	.	.		.	.	.	.	.	.	.	.
837	0	1	0	0	.	.	.	.		1	2	4	.	.	.	.		1	1	1	0	0	0	Ataxie	1	0	0	0	0	1	0		0	.	.	.	.	.	.	.
838	1	0	0	0	1	1	0	0	durch meist unzureichende Hygiene kann es zu Salmonellosen etc kommen	1	1	4	.	.	.	.		1	1	.	.	.	.		.	.	.	.	.	.	.		.	.	.	.	.	.	.	.
839	1	1	0	0	1	1	0	1		1	1	4	.	.	.	.		1	0	.	.	.	.		.	.	.	.	.	.	.		.	.	.	.	.	.	.	.
842	1	0	0	0	0	.	.	.		1	2	3	.	.	.	.		1	1	.	.	.	.		.	.	.	.	.	.	.		.	.	.	.	.	.	.	.
843	1	0	0	1	1	1	0	1		1	4	3	.	.	.	.		1	1	.	.	.	.		.	.	.	.	.	.	.		.	.	.	.	.	.	.	.
844	0	1	0	1	0	.	.	.		1	2	3	.	.	.	.		1	1	.	.	.	.		.	.	.	.	.	.	.		.	.	.	.	.	.	.	.
845	1	.	0	1	0	.	.	.		1	4	4	.	.	.	.		1	0	0	0	0	0	Krebs im Maul	.	.	.	.	.	.	.		.	.	.	.	.	.	.	.
846	0	1	0	0	1	1	1	0		1	2	4	.	.	.	.		1	1	0	1	0	0		.	.	.	.	.	.	.		.	.	.	.	.	.	.	.
847	0	1	0	1	1	1	1	1		1	4	3	.	.	.	.		1	1	1	1	1	1		1	0	0	1	1	0	1		1	0	0	0	1	0	0	0		4	4	4	3	4	4	2	1
848	1	0	0	1	1	1	0	1		1	3	3	.	.	.	.		1	0	0	0	1	0		.	.	.	.	.	.	.		.	.	.	.	.	.	.	.
849	1	0	0	0	1	1	0	1		1	2	4	.	.	.	.		1	1	0	0	0	0	akute Lahmheit	.	.	.	.	.	.	.		.	.	.	.	.	.	.	.
850	1	1	1	0	1	1	1	1	Weniger kontrolle über allergene	1	2	4	.	.	.	.		1	1	1	1	0	0		0	0	0	0	0	0	0		0	.	.	.	.	.	.	.
851	0	1	0	1	0	.	.	.		1	2	4	.	.	.	.		1	0	1	0	0	0		1	0	1	1	0	0	0		0	.	.	.	.	.	.	.
853	1	0	0	1	0	.	.	.		1	2	4	.	.	.	.		1	1	.	.	.	.		.	.	.	.	.	.	.		.	.	.	.	.	.	.	.
854	1	0	0	0	.	.	.	.		1	2	4	.	.	.	.		1	1	1	0	1	0		0	0	0	0	0	0	0		0	.	.	.	.	.	.	.
855	1	0	1	0	1	1	1	1		1	3	4	.	.	.	.		1	1	0	0	1	0		.	.	.	.	.	.	.		.	.	.	.	.	.	.	.
856	1	0	0	0	0	.	.	.		1	3	4	.	.	.	.		1	0	0	0	1	0		.	.	.	.	.	.	.		.	.	.	.	.	.	.	.
858	1	0	0	1	0	.	.	.		1	2	4	.	.	.	.		1	1	.	.	.	.		.	.	.	.	.	.	.		.	.	.	.	.	.	.	.
860	1	0	1	0	1	1	0	1		1	4	3	.	.	.	.		0	.	.	.	.	.		.	.	.	.	.	.	.		.	.	.	.	.	.	.	.
861	1	0	0	0	.	.	.	.		1	2	3	.	.	.	.		1	1	0	0	0	1	Anämie aufgrund einer Autoimmunerkrankung	.	.	.	.	.	.	.		.	.	.	.	.	.	.	.
862	1	0	1	0	0	.	.	.		1	2	4	.	.	.	.		1	1	1	0	0	0		1	0	0	0	0	0	0		1	1	0	0	0	0	0	0		2	4	4	3	4	4	2	3
863	1	0	0	1	1	1	0	1		1	2	4	.	.	.	.		1	1	.	.	.	.		.	.	.	.	.	.	.		.	.	.	.	.	.	.	.
864	1	1	1	0	1	1	0	1		1	4	2	.	.	.	.		1	1	0	0	1	1		.	.	.	.	.	.	.		.	.	.	.	.	.	.	.
865	1	0	0	1	1	0	1	1		1	2	4	.	.	.	.		1	0	0	0	0	1		.	.	.	.	.	.	.		.	.	.	.	.	.	.	.
867	0	1	1	0	1	1	1	1		1	2	4	.	.	.	.		1	1	0	1	0	0		.	.	.	.	.	.	.		.	.	.	.	.	.	.	.
868	1	1	0	0	.	.	.	.		1	4	3	.	.	.	.		1	1	0	1	0	0		.	.	.	.	.	.	.		.	.	.	.	.	.	.	.
869	1	0	0	0	.	.	.	.		1	2	3	.	.	.	.		1	0	1	0	0	1		1	0	1	1	0	0	0		1	0	0	1	1	0	0	0		2	4	4	2	1	1	1	1
870	1	0	0	0	.	.	.	.		1	1	3	.	.	.	.		1	0	1	1	0	0		1	0	0	0	0	0	0		1	1	0	0	0	0	0	0		4	4	4	4	2	3	1	1
871	1	0	0	1	0	.	.	.		1	4	4	.	.	.	.		1	1	.	.	.	.		.	.	.	.	.	.	.		.	.	.	.	.	.	.	.
873	0	1	0	1	.	.	.	.		1	2	3	.	.	.	.		1	1	1	0	0	0		0	0	0	0	0	0	0		0	.	.	.	.	.	.	.
874	1	0	0	0	1	1	0	1		1	4	4	.	.	.	.		1	0	0	1	0	0		.	.	.	.	.	.	.		.	.	.	.	.	.	.	.
875	1	0	0	0	1	0	0	1		0			0	0	0	0	Meine Katzen leben erst seit kurzem unter meinem Dach, der Tierarzt muss noch gewählt werden	0	.	.	.	.	.		.	.	.	.	.	.	.		.	.	.	.	.	.	.	.
876	1	0	0	1	0	.	.	.		1	4	3	.	.	.	.		1	0	.	.	.	.		.	.	.	.	.	.	.		.	.	.	.	.	.	.	.
877	1	0	.	0	1	0	1	1		0			0	0	0	1		1	0	1	0	0	0		0	0	0	0	0	0	0		0	.	.	.	.	.	.	.
879	1	0	0	1	0	.	.	.		1	4	4	.	.	.	.		1	1	0	0	1	0	Augenverletzung und Verfärbung im Auge, Zähne und Zahnfleisch, Kontrolle ob wirklich richtig kastriert , Durchfall von allen Fertigfutter	.	.	.	.	.	.	.		.	.	.	.	.	.	.	.
881	1	0	0	0	0	.	.	.		1	2	3	.	.	.	.		1	1	0	1	0	1		.	.	.	.	.	.	.		.	.	.	.	.	.	.	.
882	1	0	0	0	1	1	0	1		1	1	3	.	.	.	.		1	0	0	0	0	0	tränendes Auge	.	.	.	.	.	.	.		.	.	.	.	.	.	.	.
883	1	0	0	1	0	.	.	.		1	4	4	.	.	.	.		1	0	.	.	.	.		.	.	.	.	.	.	.		.	.	.	.	.	.	.	.
884	1	0	0	0	1	1	1	0		1	1	4	.	.	.	.		1	1	0	0	0	0	Bindehautentzündung	.	.	.	.	.	.	.		.	.	.	.	.	.	.	.
885	1	0	0	0	1	1	0	1		1	1	2	.	.	.	.		1	0	1	0	0	0		0	0	0	0	0	0	0	Clostridien, hämolosierende Colibakterien	1	0	0	0	0	0	0	0	Colibakterien	1	4	4	3	4	4	2	1
887	1	0	0	0	1	0	0	1		1	4	4	.	.	.	.		1	1	1	0	0	0	Diabetes und Arthrose	0	0	0	0	0	0	0	Infekt	.	.	.	.	.	.	.	.
888	0	1	1	0	0	.	.	.		1	2	4	.	.	.	.		1	1	.	.	.	.		.	.	.	.	.	.	.		.	.	.	.	.	.	.	.
889	1	1	1	0	1	1	1	0		1	3	4	.	.	.	.		1	1	.	.	.	.		.	.	.	.	.	.	.		.	.	.	.	.	.	.	.
891	.	0	0	0	1	0	1	1		1	1	4	.	.	.	.		0	.	.	.	.	.		.	.	.	.	.	.	.		.	.	.	.	.	.	.	.
892	0	1	0	0	1	1	0	1		1	4	4	.	.	.	.		1	1	.	.	.	.		.	.	.	.	.	.	.		.	.	.	.	.	.	.	.
894	1	1	0	0	1	0	1	1		1	2	3	.	.	.	.		1	1	1	0	0	0		0	0	0	0	0	0	0		.	.	.	.	.	.	.	.
895	1	1	1	0	1	1	1	1		1	4	3	.	.	.	.		1	0	.	.	.	.		.	.	.	.	.	.	.		.	.	.	.	.	.	.	.
896	0	1	1	0	.	.	.	.		1	2	4	.	.	.	.		1	1	1	0	0	0		1	0	0	0	0	0	0		0	.	.	.	.	.	.	.
897	1	1	1	0	1	1	1	1		0			0	1	0	0		1	1	.	.	.	.		.	.	.	.	.	.	.		.	.	.	.	.	.	.	.
898	1	0	0	0	0	.	.	.		1	4	4	.	.	.	.		1	1	.	.	.	.		.	.	.	.	.	.	.		.	.	.	.	.	.	.	.
899	0	1	0	1	1	1	0	1		1	4	4	.	.	.	.		1	0	1	0	0	0		0	0	0	0	0	0	0	Keine, Infekt	0	.	.	.	.	.	.	.
900	1	0	0	0	1	0	0	1		1	4	4	.	.	.	.		1	0	0	0	0	0	Zahn	.	.	.	.	.	.	.		.	.	.	.	.	.	.	.
901	1	0	0	0	1	0	0	1		1	1	4	.	.	.	.		1	1	.	.	.	.		.	.	.	.	.	.	.		.	.	.	.	.	.	.	.
902	0	1	0	0	.	.	.	.		1	4	4	.	.	.	.		1	1	.	.	.	.		.	.	.	.	.	.	.		.	.	.	.	.	.	.	.
903	1	1	1	0	1	1	0	1		1	4	3	.	.	.	.		1	0	.	.	.	.		.	.	.	.	.	.	.		.	.	.	.	.	.	.	.
904	0	1	1	0	1	1	1	1	nicht gut verdaulich	1		4	.	.	.	.		1	1	.	.	.	.		.	.	.	.	.	.	.		.	.	.	.	.	.	.	.
906	0	1	0	1	1	0	0	1		1	2	4	.	.	.	.		1	1	.	.	.	.		.	.	.	.	.	.	.		.	.	.	.	.	.	.	.
907	0	1	0	1	0	.	.	.		1	3	4	.	.	.	.		1	1	.	.	.	.		.	.	.	.	.	.	.		.	.	.	.	.	.	.	.
908	0	1	0	1	1	1	1	1		1	4	3	.	.	.	.		1	1	.	.	.	.		.	.	.	.	.	.	.		.	.	.	.	.	.	.	.
909	1	1	1	.	0	.	.	.		1	4	4	.	.	.	.		1	0	.	.	.	.		.	.	.	.	.	.	.		.	.	.	.	.	.	.	.
911	1	0	0	1	0	.	.	.		1	2	3	.	.	.	.		1	1	1	0	0	0	Fip	0	0	0	0	0	0	0		0	.	.	.	.	.	.	.
912	0	1	1	0	1	1	0	1		1	4	4	.	.	.	.		1	1	1	0	0	0		0	0	0	0	0	0	0		0	.	.	.	.	.	.	.
914	0	1	1	0	1	1	1	1		1	3	4	.	.	.	.		1	1	.	.	.	.		.	.	.	.	.	.	.		.	.	.	.	.	.	.	.
916	1	0	0	1	0	.	.	.		1	3	4	.	.	.	.		1	1	0	1	0	0	Zahnop und ct, herzkontrolle bzw arrhYthmie	.	.	.	.	.	.	.		.	.	.	.	.	.	.	.
917	1	0	1	1	0	.	.	.		1	2	4	.	.	.	.		1	0	1	0	0	0	Triaditis	0	0	0	0	0	0	0		0	.	.	.	.	.	.	.
919	1	0	0	0	1	1	1	1		1	2	4	.	.	.	.		1	0	.	.	.	.		.	.	.	.	.	.	.		.	.	.	.	.	.	.	.
920	0	1	0	1	1	1	0	1		1	4	4	.	.	.	.		1	1	.	.	.	.		.	.	.	.	.	.	.		.	.	.	.	.	.	.	.
922	1	0	0	1	1	1	0	1		1	1	2	.	.	.	.		1	1	0	0	0	0	CnI	.	.	.	.	.	.	.		.	.	.	.	.	.	.	.
923	1	0	0	1	0	.	.	.		1	4	4	.	.	.	.		1	1	1	0	0	0	Gesäugeentzündung,	1	1	0	0	0	0	0		1	1	1	0	0	0	0	0		3	4	4	4	3	4	4	1
924	1	1	.	0	0	.	.	.		1	4	4	.	.	.	.		1	1	.	.	.	.		.	.	.	.	.	.	.		.	.	.	.	.	.	.	.
925	1	0	0	0	.	.	.	.		1	2	4	.	.	.	.		1	1	.	.	.	.		.	.	.	.	.	.	.		.	.	.	.	.	.	.	.
926	0	1	0	0	1	1	0	1		1	2	4	.	.	.	.		1	1	1	0	0	0	Augen, Krallen	0	0	1	1	0	0	0		1	0	0	0	1	0	0	0		2	3	4	1	1	1	1	1
928	0	1	0	0	.	.	.	.		1	4	4	.	.	.	.		1	0	0	0	0	1		.	.	.	.	.	.	.		.	.	.	.	.	.	.	.
930	0	1	0	1	1	0	0	1		1	4	3	.	.	.	.		0	.	.	.	.	.		.	.	.	.	.	.	.		.	.	.	.	.	.	.	.
931	0	1	1	1	0	.	.	.		1	4	4	.	.	.	.		0	.	.	.	.	.		.	.	.	.	.	.	.		.	.	.	.	.	.	.	.
932	1	0	0	1	0	.	.	.		0			1	0	0	1		0	.	.	.	.	.		.	.	.	.	.	.	.		.	.	.	.	.	.	.	.
933	1	0	0	0	0	.	.	.		1	1	4	.	.	.	.		1	1	1	0	0	1		0	0	0	0	0	0	0	Habe alle 3 erstmal entwurmt nach dem Kauf. Jetzt entwurme ich sie y mal im yhr. Sind wohnugskatzen mit Balkon	0	.	.	.	.	.	.	.
934	1	1	0	1	0	.	.	.		1	4	4	.	.	.	.		1	0	.	.	.	.		.	.	.	.	.	.	.		.	.	.	.	.	.	.	.
935	1	1	0	0	1	0	0	1		1	2	4	.	.	.	.		1	1	0	0	0	0	Toxoplasmose	.	.	.	.	.	.	.		.	.	.	.	.	.	.	.
936	1	0	0	1	1	1	0	0		1	4	4	.	.	.	.		1	1	.	.	.	.		.	.	.	.	.	.	.		.	.	.	.	.	.	.	.
937	0	1	1	0	.	.	.	.		1	4	4	.	.	.	.		1	1	.	.	.	.		.	.	.	.	.	.	.		.	.	.	.	.	.	.	.
939	1	0	0	1	0	.	.	.		1	2	3	.	.	.	.		1	0	0	0	0	0	wiederkehrende bakterielle Augenentzündung und traumabedingte Lahmheit	.	.	.	.	.	.	.		.	.	.	.	.	.	.	.
940	1	1	0	1	1	1	0	0		1	4	4	.	.	.	.		1	1	1	0	0	0		1	0	0	0	0	0	0		0	.	.	.	.	.	.	.
942	1	1	0	0	1	1	0	0		1	4	3	.	.	.	.		1	0	.	.	.	.		.	.	.	.	.	.	.		.	.	.	.	.	.	.	.
943	1	1	0	1	1	1	0	1		1	4	4	.	.	.	.		1	1	1	0	0	0		0	0	0	0	0	0	0	Es konnte ,trotz vieler Untersuchungen, nichts festgestellt werden.v.a.Futtermittelunverträglichkeit,die sich bestätigt hat.	0	.	.	.	.	.	.	.
944	1	1	0	0	0	.	.	.		1	3	4	.	.	.	.		1	1	0	1	0	0		.	.	.	.	.	.	.		.	.	.	.	.	.	.	.
946	0	1	0	0	1	1	0	1		1	4	3	.	.	.	.		1	1	0	1	0	0		.	.	.	.	.	.	.		.	.	.	.	.	.	.	.
947	1	0	0	0	1	0	0	1		1	2	4	.	.	.	.		1	1	0	0	1	0		.	.	.	.	.	.	.		.	.	.	.	.	.	.	.
948	1	0	0	0	.	.	.	.		1	4	4	.	.	.	.		1	0	0	1	0	1	Meine Katze ist 2n Yhre alt und wird regelmäßig untersucht	.	.	.	.	.	.	.		.	.	.	.	.	.	.	.
949	1	0	0	0	0	.	.	.		1	3	4	.	.	.	.		1	0	0	1	0	0		.	.	.	.	.	.	.		.	.	.	.	.	.	.	.
950	0	1	0	0	1	0	0	1		1	1	4	.	.	.	.		1	1	.	.	.	.		.	.	.	.	.	.	.		.	.	.	.	.	.	.	.
951	0	1	0	0	1	0	0	1		1	4	4	.	.	.	.		1	1	.	.	.	.		.	.	.	.	.	.	.		.	.	.	.	.	.	.	.
952	0	1	0	0	.	.	.	.		1	3	4	.	.	.	.		1	1	.	.	.	.		.	.	.	.	.	.	.		.	.	.	.	.	.	.	.
953	0	1	0	1	0	.	.	.		1	4	4	.	.	.	.		1	1	.	.	.	.		.	.	.	.	.	.	.		.	.	.	.	.	.	.	.
954	1	1	0	0	1	0	0	1		1	4	4	.	.	.	.		1	0	1	0	0	1		1	0	0	0	0	0	0		1	1	0	0	0	0	0	0		4	4	4	4	4	4	4	1
956	0	1	0	0	1	0	0	1		0			0	1	0	0	Weil es unter Tierärzten auch Fachgebiete gibt die durch eine Praxis nicht abgedeckt werden, gehen wir zu den Spezialisten.	1	0	0	0	0	0	Schwellung am Oberbauch durch nabelbruch	.	.	.	.	.	.	.		.	.	.	.	.	.	.	.
957	1	0	1	1	0	.	.	.		1	4	4	.	.	.	.		1	1	.	.	.	.		.	.	.	.	.	.	.		.	.	.	.	.	.	.	.
958	1	0	1	1	0	.	.	.		1	4	4	.	.	.	.		1	1	1	0	0	0		0	0	0	0	0	0	0	Obstipation	0	.	.	.	.	.	.	.
959	0	1	0	0	1	1	1	1		1	2	4	.	.	.	.		1	1	.	.	.	.		.	.	.	.	.	.	.		.	.	.	.	.	.	.	.
960	0	1	0	0	1	0	0	0	nach Pankreatitis auf gekochtes Futter umgestellt, seitdem keine Probleme mehr. Offenbar ist der Hund inzwischen so sehr an behandelte Kost gewöhnt, dass bei Rohfütterung Schwierigkeiten auftreten können	1	3	3	.	.	.	.		1	0	1	0	0	0		0	0	0	0	0	0	0		0	.	.	.	.	.	.	.
961	0	1	.	1	0	.	.	.		1	3	4	.	.	.	.		1	1	.	.	.	.		.	.	.	.	.	.	.		.	.	.	.	.	.	.	.
962	1	0	0	0	1	0	0	1		1	3	4	.	.	.	.		1	0	1	0	0	1		1	0	0	0	0	0	1		1	0	0	0	0	0	0	1		3	3	4	2	1	1	1	1
963	0	1	0	0	0	.	.	.		1	4	4	.	.	.	.		1	1	.	.	.	.		.	.	.	.	.	.	.		.	.	.	.	.	.	.	.
964	0	1	0	0	1	0	1	0		1	4	4	.	.	.	.		1	1	.	.	.	.		.	.	.	.	.	.	.		.	.	.	.	.	.	.	.
965	0	1	0	0	0	.	.	.		1	3	4	.	.	.	.		1	1	1	1	0	0		0	0	0	0	0	0	0		0	.	.	.	.	.	.	.
967	0	1	0	0	0	.	.	.		1	3	4	.	.	.	.		1	0	.	.	.	.		.	.	.	.	.	.	.		.	.	.	.	.	.	.	.
971	.	.	.	.	.	.	.	.		.			.	.	.	.		.	.	.	.	.	.		.	.	.	.	.	.	.		.	.	.	.	.	.	.	.
972	0	1	0	1	0	.	.	.		1	3	3	.	.	.	.		1	1	.	.	.	.		.	.	.	.	.	.	.		.	.	.	.	.	.	.	.
973	1	1	0	0	0	.	.	.		1	3	4	.	.	.	.		1	0	0	0	0	0	Kreuzband war angerissen	.	.	.	.	.	.	.		.	.	.	.	.	.	.	.
974	1	1	0	0	0	.	.	.		1	1	4	.	.	.	.		1	1	1	0	0	0		0	0	0	0	0	0	0		0	.	.	.	.	.	.	.
975	1	1	0	0	0	.	.	.		1	1	3	.	.	.	.		1	0	0	1	0	0		.	.	.	.	.	.	.		.	.	.	.	.	.	.	.
977	1	1	1	0	.	.	.	.		1	4	3	.	.	.	.		1	1	0	0	0	0	Halsentzündung mit Fieber	.	.	.	.	.	.	.		.	.	.	.	.	.	.	.
978	0	1	0	0	1	1	0	0		1	3	4	.	.	.	.		1	1	.	.	.	.		.	.	.	.	.	.	.		.	.	.	.	.	.	.	.
979	1	0	0	0	1	0	0	1		1	4	4	.	.	.	.		1	0	0	0	0	0	Bekannte Schilddrüseunterfunktion	.	.	.	.	.	.	.		.	.	.	.	.	.	.	.
982	1	0	0	0	0	.	.	.		1	4	4	.	.	.	.		1	0	1	0	0	0		1	1	0	0	0	0	0		1	1	1	0	0	0	0	0		3	4	3	3	3	3	3	1
983	1	0	0	0	0	.	.	.		1	4	4	.	.	.	.		1	1	.	.	.	.		.	.	.	.	.	.	.		.	.	.	.	.	.	.	.
984	0	1	0	0	1	1	0	1		1	2	4	.	.	.	.		1	1	0	1	0	0		.	.	.	.	.	.	.		.	.	.	.	.	.	.	.
985	0	1	0	1	0	.	.	.		1	4	4	.	.	.	.		1	1	.	.	.	.		.	.	.	.	.	.	.		.	.	.	.	.	.	.	.
986	0	1	1	0	.	.	.	.		1	1	4	.	.	.	.		1	1	.	.	.	.		.	.	.	.	.	.	.		.	.	.	.	.	.	.	.
988	1	1	1	1	0	.	.	.		1	4	4	.	.	.	.		1	1	.	.	.	.		.	.	.	.	.	.	.		.	.	.	.	.	.	.	.
989	1	0	1	0	1	1	0	1		1	4	4	.	.	.	.		1	1	.	.	.	.		.	.	.	.	.	.	.		.	.	.	.	.	.	.	.
990	0	1	0	0	1	0	0	1		1	4	4	.	.	.	.		1	1	.	.	.	.		.	.	.	.	.	.	.		.	.	.	.	.	.	.	.
991	.	.	.	.	.	.	.	.		.			.	.	.	.		.	.	.	.	.	.		.	.	.	.	.	.	.		.	.	.	.	.	.	.	.
992	.	1	1	0	.	.	.	.		1	4	3	.	.	.	.		1	1	.	.	.	.		.	.	.	.	.	.	.		.	.	.	.	.	.	.	.
993	1	0	1	0	1	1	0	0		1	3	4	.	.	.	.		1	1	.	.	.	.		.	.	.	.	.	.	.		.	.	.	.	.	.	.	.
994	0	1	0	1	0	.	.	.		1	4	4	.	.	.	.		1	1	.	.	.	.		.	.	.	.	.	.	.		.	.	.	.	.	.	.	.
995	0	1	0	0	1	1	0	1		1	1	3	.	.	.	.		1	1	.	.	.	.		.	.	.	.	.	.	.		.	.	.	.	.	.	.	.
996	0	1	0	1	0	.	.	.		1	4	4	.	.	.	.		0	.	.	.	.	.		.	.	.	.	.	.	.		.	.	.	.	.	.	.	.
997	0	1	0	0	1	1	0	1		1	4	4	.	.	.	.		1	1	0	0	1	0		.	.	.	.	.	.	.		.	.	.	.	.	.	.	.
998	1	1	0	0	0	.	.	.		1	4	3	.	.	.	.		1	0	.	.	.	.		.	.	.	.	.	.	.		.	.	.	.	.	.	.	.
999	1	0	1	0	1	1	0	1		1	4	4	.	.	.	.		1	1	0	0	0	0	Hornhautdefekt	.	.	.	.	.	.	.		.	.	.	.	.	.	.	.
1000	1	1	1	0	1	1	1	0		1	1	3	.	.	.	.		1	1	.	.	.	.		.	.	.	.	.	.	.		.	.	.	.	.	.	.	.
1001	1	0	0	0	0	.	.	.		1	3	4	.	.	.	.		1	0	0	0	1	0		.	.	.	.	.	.	.		.	.	.	.	.	.	.	.
1002	1	1	0	1	1	1	0	1		1	1	4	.	.	.	.		1	1	0	0	0	0	Zahnfleischentzündung bedingt durch FORL, verstopfte Analdrüse	.	.	.	.	.	.	.		.	.	.	.	.	.	.	.
1003	1	0	0	0	.	.	.	.		1	2	4	.	.	.	.		1	1	.	.	.	.		.	.	.	.	.	.	.		.	.	.	.	.	.	.	.
1004	0	1	0	0	1	0	0	1		1	2	2	.	.	.	.		0	.	.	.	.	.		.	.	.	.	.	.	.		.	.	.	.	.	.	.	.
1006	1	0	0	0	1	1	1	1		1	2	4	.	.	.	.		1	0	1	0	0	1		0	0	0	0	0	0	0		.	.	.	.	.	.	.	.
1008	1	1	0	0	1	1	0	1		1	4	4	.	.	.	.		1	1	0	1	0	0		.	.	.	.	.	.	.		.	.	.	.	.	.	.	.
1011	1	1	0	0	.	.	.	.		0			0	1	0	0		1	1	.	.	.	.		.	.	.	.	.	.	.		.	.	.	.	.	.	.	.
1012	0	1	0	0	1	0	0	1		1	2	3	.	.	.	.		1	1	.	.	.	.		.	.	.	.	.	.	.		.	.	.	.	.	.	.	.
1013	0	1	0	0	1	1	0	0		1	4	3	.	.	.	.		1	1	0	0	1	1	Rückenschmerzen	.	.	.	.	.	.	.		.	.	.	.	.	.	.	.
1014	1	0	0	1	0	.	.	.		1	4	3	.	.	.	.		1	1	1	0	0	1		1	0	0	0	0	0	0		0	.	.	.	.	.	.	.
1015	0	1	0	1	0	.	.	.		1	1	4	.	.	.	.		1	1	0	0	0	0	Ohrenentzündung	.	.	.	.	.	.	.		.	.	.	.	.	.	.	.
1016	1	1	0	0	1	1	0	1		1	4	4	.	.	.	.		1	1	.	.	.	.		.	.	.	.	.	.	.		.	.	.	.	.	.	.	.
1017	1	1	0	1	0	.	.	.		1	4	3	.	.	.	.		1	0	0	0	0	0	Schilddrüse	.	.	.	.	.	.	.		.	.	.	.	.	.	.	.
1018	0	1	1	0	0	.	.	.		1	4	4	.	.	.	.		1	1	.	.	.	.		.	.	.	.	.	.	.		.	.	.	.	.	.	.	.
1019	0	1	0	1	0	.	.	.		1	3	3	.	.	.	.		1	1	0	0	0	0	Gelenke	.	.	.	.	.	.	.		.	.	.	.	.	.	.	.
1020	1	1	0	1	0	.	.	.		1	4	4	.	.	.	.		1	1	0	0	0	1		.	.	.	.	.	.	.		.	.	.	.	.	.	.	.
1021	0	1	0	1	0	.	.	.		1	4	4	.	.	.	.		1	1	0	1	0	0	Epoliden bei einer Y2 Yhre alten Rhodesian Ridgeback Hündin. Paleative Betreuung bei einer anderen Y2 Yhre alten Hündin wegen Analbeutelkazinom	.	.	.	.	.	.	.		.	.	.	.	.	.	.	.
1022	0	1	1	1	0	.	.	.		1	2	3	.	.	.	.		1	1	0	1	0	0		.	.	.	.	.	.	.		.	.	.	.	.	.	.	.
1024	0	1	0	1	0	.	.	.		1	2	3	.	.	.	.		1	1	0	0	0	0	Gebärmutter Entzündet	.	.	.	.	.	.	.		.	.	.	.	.	.	.	.
1025	0	1	1	1	1	1	0	1		1	3	4	.	.	.	.		1	1	1	1	0	0		1	0	0	0	0	0	0		1	1	0	0	0	0	0	0		4	4	4	4	4	4	3	4
1026	0	1	1	0	0	.	.	.		1	4	3	.	.	.	.		1	1	.	.	.	.		.	.	.	.	.	.	.		.	.	.	.	.	.	.	.
1027	1	1	0	1	0	.	.	.		1	4	4	.	.	.	.		1	0	1	0	0	0		0	0	0	0	0	0	0	Allgemein Würmer bzw Entzündung	0	.	.	.	.	.	.	.
1028	0	1	0	1	0	.	.	.		1	4	4	.	.	.	.		1	1	.	.	.	.		.	.	.	.	.	.	.		.	.	.	.	.	.	.	.
1029	0	1	0	1	0	.	.	.		1	2	4	.	.	.	.		1	0	.	.	.	.		.	.	.	.	.	.	.		.	.	.	.	.	.	.	.
1030	0	1	1	0	0	.	.	.		1	1	4	.	.	.	.		1	1	.	.	.	.		.	.	.	.	.	.	.		.	.	.	.	.	.	.	.
1031	1	1	1	1	0	.	.	.		1	4	4	.	.	.	.		1	0	.	.	.	.		.	.	.	.	.	.	.		.	.	.	.	.	.	.	.
1032	0	1	0	0	.	.	.	.		1	2	3	.	.	.	.		1	0	0	0	0	0	Autoimmune Menningitis	.	.	.	.	.	.	.		.	.	.	.	.	.	.	.
1033	0	1	0	0	1	0	1	0		1	3	3	.	.	.	.		1	0	1	0	1	0		1	0	0	0	0	0	1		0	.	.	.	.	.	.	.
1034	0	1	0	1	1	1	0	1		1	2	3	.	.	.	.		1	1	.	.	.	.		.	.	.	.	.	.	.		.	.	.	.	.	.	.	.
1036	0	1	0	0	0	.	.	.		1	2	3	.	.	.	.		1	0	1	0	0	0	Arthrose, SpondYlose	0	0	0	0	0	0	0		0	.	.	.	.	.	.	.
1037	0	1	0	1	1	1	0	1		1	3	3	.	.	.	.		1	1	1	1	0	0		1	1	0	0	0	0	0		1	1	1	0	0	0	0	0		2	3	2	2	1	1	1	1
1038	0	1	0	0	1	1	0	0		1	3	4	.	.	.	.		1	0	1	0	0	0		0	0	0	0	0	0	0		0	.	.	.	.	.	.	.
1039	1	1	0	0	1	0	1	0		1	4	4	.	.	.	.		1	1	.	.	.	.		.	.	.	.	.	.	.		.	.	.	.	.	.	.	.
1040	0	1	1	0	0	.	.	.		1	2	4	.	.	.	.		1	0	0	0	0	0	Plötzliches vermehrtes Speicheln, rechtsseitig	.	.	.	.	.	.	.		.	.	.	.	.	.	.	.
1041	0	1	0	0	.	.	.	.		1	4	4	.	.	.	.		1	0	0	0	0	0	Große Flüssigkeitsaufnahme	.	.	.	.	.	.	.		.	.	.	.	.	.	.	.
1042	0	1	0	0	1	0	1	1		1	4	4	.	.	.	.		1	1	0	1	0	0		.	.	.	.	.	.	.		.	.	.	.	.	.	.	.
1043	0	1	0	.	1	1	0	1	Haltbarkeit wird schnell ungenießbar	1	4	4	.	.	.	.		1	1	0	1	0	0		.	.	.	.	.	.	.		.	.	.	.	.	.	.	.
1044	0	1	1	1	0	.	.	.		1	4	3	.	.	.	.		1	0	0	0	0	0	Erkrankung am Bewegungsapparat	.	.	.	.	.	.	.		.	.	.	.	.	.	.	.
1045	1	1	1	1	0	.	.	.		0			0	1	0	1		1	1	0	0	0	0	Tumore, schlechte Zähne	.	.	.	.	.	.	.		.	.	.	.	.	.	.	.
1046	0	1	0	1	0	.	.	.		1	4	4	.	.	.	.		1	1	.	.	.	.		.	.	.	.	.	.	.		.	.	.	.	.	.	.	.
1047	0	1	0	1	0	.	.	.		1	3	4	.	.	.	.		1	1	.	.	.	.		.	.	.	.	.	.	.		.	.	.	.	.	.	.	.
1048	0	1	0	1	0	.	.	.		1	2	3	.	.	.	.		1	0	1	0	0	0		1	0	0	0	0	0	0		0	.	.	.	.	.	.	.
1050	0	1	0	0	.	.	.	.		1	4	4	.	.	.	.		1	1	.	.	.	.		.	.	.	.	.	.	.		.	.	.	.	.	.	.	.
1051	0	1	1	0	1	1	0	1		1	1	4	.	.	.	.		1	0	0	0	0	0	keine, aber Dauermedikation (Schilddrüsenhormone) notwendig	.	.	.	.	.	.	.		.	.	.	.	.	.	.	.
1052	0	1	0	0	1	1	0	1		1	4	3	.	.	.	.		1	1	0	0	0	0	Daumenkralle gerissen, Arthrose Knie und Pfoten vorne	.	.	.	.	.	.	.		.	.	.	.	.	.	.	.
1053	0	1	1	1	1	1	1	1		1	4	4	.	.	.	.		1	0	1	0	0	1		1	0	0	0	0	0	0		0	.	.	.	.	.	.	.
1054	0	1	0	0	.	.	.	.		1	4	4	.	.	.	.		1	1	1	0	0	1		0	0	0	0	0	0	0		0	.	.	.	.	.	.	.
1055	0	1	0	0	0	.	.	.		1	4	4	.	.	.	.		1	1	1	0	0	0		0	0	0	0	0	0	0		.	.	.	.	.	.	.	.
1056	0	1	0	0	0	.	.	.		1	3	4	.	.	.	.		1	0	1	0	1	0		0	0	0	0	0	0	0	Es war ein Magen Darm Virus	0	.	.	.	.	.	.	.
1058	1	0	0	1	1	1	0	1		1	3	4	.	.	.	.		1	1	.	.	.	.		.	.	.	.	.	.	.		.	.	.	.	.	.	.	.
1059	0	1	0	0	1	1	0	0		1	2	3	.	.	.	.		1	1	0	0	0	0	OCD	.	.	.	.	.	.	.		.	.	.	.	.	.	.	.
1060	1	0	0	0	1	1	0	1		1	4	3	.	.	.	.		1	0	0	0	0	0	Inappetenz, Schmerzen	.	.	.	.	.	.	.		.	.	.	.	.	.	.	.
1061	1	1	1	0	0	.	.	.		1	4	4	.	.	.	.		0	.	.	.	.	.		.	.	.	.	.	.	.		.	.	.	.	.	.	.	.
1062	1	0	0	1	0	.	.	.		1	4	4	.	.	.	.		1	1	1	0	0	0		1	0	0	0	0	0	0		1	1	0	0	0	0	0	0		3	4	4	4	4	4	4	1
1063	1	0	1	0	1	1	0	1		0			0	1	1	0	Gemeinschaftspraxis, Arzt nach Zufallsprinzip	1	0	0	0	0	0	Augenetzündung	.	.	.	.	.	.	.		.	.	.	.	.	.	.	.
1064	0	1	0	1	0	.	.	.		1	3	3	.	.	.	.		1	1	.	.	.	.		.	.	.	.	.	.	.		.	.	.	.	.	.	.	.
1065	1	0	.	1	0	.	.	.		1	3	4	.	.	.	.		1	1	.	.	.	.		.	.	.	.	.	.	.		.	.	.	.	.	.	.	.
1066	1	0	1	1	0	.	.	.		1	2	4	.	.	.	.		1	0	0	0	0	0	Lahmheit	.	.	.	.	.	.	.		.	.	.	.	.	.	.	.
1067	1	0	0	1	0	.	.	.		1	2	4	.	.	.	.		1	1	.	.	.	.		.	.	.	.	.	.	.		.	.	.	.	.	.	.	.
1068	1	0	0	0	.	.	.	.		1	1	2	.	.	.	.		1	0	0	1	0	0		.	.	.	.	.	.	.		.	.	.	.	.	.	.	.
1069	1	0	0	0	.	.	.	.		1	2	4	.	.	.	.		1	1	.	.	.	.		.	.	.	.	.	.	.		.	.	.	.	.	.	.	.
1070	1	1	0	0	1	1	1	1	Schlechter ökologischer Fußabdruck bei mehr Fleisch, weniger Kohlenhydrate	1	4	3	.	.	.	.		1	1	.	.	.	.		.	.	.	.	.	.	.		.	.	.	.	.	.	.	.
1071	1	1	1	1	1	0	0	1	Toxoplasmose	1	4	4	.	.	.	.		1	0	.	.	.	.		.	.	.	.	.	.	.		.	.	.	.	.	.	.	.
1072	1	0	0	0	.	.	.	.		.			.	.	.	.		1	1	.	.	.	.		.	.	.	.	.	.	.		.	.	.	.	.	.	.	.
1073	0	1	0	0	1	1	1	1		1	4	3	.	.	.	.		1	0	0	0	0	0	Tumor	.	.	.	.	.	.	.		.	.	.	.	.	.	.	.
1074	0	1	1	1	1	0	0	0	Wir hatten schon schlechte Chargen an Fleisch die den Hunden Magen- und Darmprobleme eingebracht haben.	1	4	4	.	.	.	.		1	0	1	0	0	0		0	0	0	0	0	0	0	Enteritis	0	.	.	.	.	.	.	.
1075	0	1	0	0	1	1	1	1		1	2	4	.	.	.	.		1	1	1	0	1	0		0	0	0	0	0	0	0	nüchternerbrechen	0	.	.	.	.	.	.	.
1076	1	0	0	0	0	.	.	.		1	2	3	.	.	.	.		1	0	1	1	1	0		0	0	0	0	0	0	0		0	.	.	.	.	.	.	.
1077	.	1	0	1	0	.	.	.		1	4	4	.	.	.	.		1	0	.	.	.	.		.	.	.	.	.	.	.		.	.	.	.	.	.	.	.
1079	0	1	0	0	1	0	0	1		1	1	4	.	.	.	.		1	1	.	.	.	.		.	.	.	.	.	.	.		.	.	.	.	.	.	.	.
1082	1	1	1	0	0	.	.	.		1	3	3	.	.	.	.		1	1	.	.	.	.		.	.	.	.	.	.	.		.	.	.	.	.	.	.	.
1083	0	1	1	0	.	.	.	.		1	3	3	.	.	.	.		1	1	0	0	0	0		.	.	.	.	.	.	.		.	.	.	.	.	.	.	.
1084	0	1	1	1	.	.	.	.		1	1	1	.	.	.	.		1	0	.	.	.	.		.	.	.	.	.	.	.		.	.	.	.	.	.	.	.
1085	0	1	1	1	0	.	.	.		1	2	4	.	.	.	.		1	1	0	0	1	0	Gebärmuttervereiterung, Mammatumore, Chronische nasenentzündung, Zahnabszess, Hauttumor	.	.	.	.	.	.	.		.	.	.	.	.	.	.	.
1086	1	0	0	0	1	0	0	1		0			0	1	1	0		1	1	.	.	.	.		.	.	.	.	.	.	.		.	.	.	.	.	.	.	.
1087	1	0	0	0	0	.	.	.		1	3	4	.	.	.	.		1	1	1	0	1	0		0	0	0	0	0	0	0		0	.	.	.	.	.	.	.
1088	0	1	0	1	.	.	.	.		0			0	1	1	0		1	0	1	0	0	0	Mastzelltumor	1	0	0	0	0	0	0		1	1	0	0	0	0	0	0		1	1	4	1	1	1	1	1
1091	0	1	0	1	1	1	0	1		1	3	3	.	.	.	.		1	1	0	0	0	0	Geschwollener Hals	.	.	.	.	.	.	.		.	.	.	.	.	.	.	.
1092	1	1	1	1	1	1	0	1		1	3	4	.	.	.	.		1	1	.	.	.	.		.	.	.	.	.	.	.		.	.	.	.	.	.	.	.
1093	1	1	1	1	0	.	.	.		1	4	4	.	.	.	.		1	1	.	.	.	.		.	.	.	.	.	.	.		.	.	.	.	.	.	.	.
1094	1	0	1	1	0	.	.	.		1	1	4	.	.	.	.		1	0	1	0	1	0		0	0	0	0	0	0	0		0	.	.	.	.	.	.	.
1095	0	1	0	0	1	0	0	1		1	4	4	.	.	.	.		1	1	.	.	.	.		.	.	.	.	.	.	.		.	.	.	.	.	.	.	.
1096	1	0	0	0	.	.	.	.		1	4	4	.	.	.	.		1	0	0	0	0	0	Augenentzündung/-Schwellung einseitig	.	.	.	.	.	.	.		.	.	.	.	.	.	.	.
1097	1	0	0	0	.	.	.	.		0			0	1	0	0		1	1	.	.	.	.		.	.	.	.	.	.	.		.	.	.	.	.	.	.	.
1098	1	0	0	1	1	1	0	1		1	3	4	.	.	.	.		1	1	1	1	0	1		0	0	0	0	0	0	0		0	.	.	.	.	.	.	.
1102	0	1	0	0	1	0	0	1		1	4	4	.	.	.	.		1	1	0	1	0	0		.	.	.	.	.	.	.		.	.	.	.	.	.	.	.
1103	1	0	0	1	1	1	0	1		0			0	1	0	0		1	1	1	1	1	1		1	0	0	0	0	0	0		0	.	.	.	.	.	.	.
1104	1	0	0	0	.	.	.	.		1	2	3	.	.	.	.		1	1	.	.	.	.		.	.	.	.	.	.	.		.	.	.	.	.	.	.	.
1105	1	1	0	0	.	.	.	.		1	4	4	.	.	.	.		1	1	.	.	.	.		.	.	.	.	.	.	.		.	.	.	.	.	.	.	.
1107	1	0	0	1	1	1	0	1		1	3	3	.	.	.	.		1	0	0	0	1	0		.	.	.	.	.	.	.		.	.	.	.	.	.	.	.
1108	0	1	1	0	1	0	1	0		1	4	4	.	.	.	.		1	0	1	1	0	0		0	0	0	0	0	0	0	Leberentzündung oder Lebertumor	0	.	.	.	.	.	.	.
1109	1	1	0	0	1	0	1	0		1	2	4	.	.	.	.		1	1	.	.	.	.		.	.	.	.	.	.	.		.	.	.	.	.	.	.	.
1110	0	1	1	0	0	.	.	.		1	2	3	.	.	.	.		1	1	1	0	0	0		0	0	0	1	0	0	0		1	0	0	0	1	0	0	0		1			1	1	1	1	1
1111	1	0	0	1	0	.	.	.		1	2	2	.	.	.	.		1	0	0	0	0	1		.	.	.	.	.	.	.		.	.	.	.	.	.	.	.
1112	1	0	0	1	0	.	.	.		1	4	3	.	.	.	.		1	1	0	1	1	0		.	.	.	.	.	.	.		.	.	.	.	.	.	.	.
1113	1	0	0	1	1	0	0	1		1	2	4	.	.	.	.		1	1	1	1	1	1		0	0	0	0	0	0	0		0	.	.	.	.	.	.	.
1114	1	0	0	1	0	.	.	.		1	4	4	.	.	.	.		1	1	.	.	.	.		.	.	.	.	.	.	.		.	.	.	.	.	.	.	.
1115	1	0	0	1	1	1	0	1		1	4	4	.	.	.	.		1	1	1	0	0	0		0	0	0	0	0	0	0		0	.	.	.	.	.	.	.
1117	0	1	0	0	1	0	0	1		1	3	4	.	.	.	.		1	1	0	1	0	1		.	.	.	.	.	.	.		.	.	.	.	.	.	.	.
1118	0	1	0	0	0	.	.	.		1	2	3	.	.	.	.		0	.	.	.	.	.		.	.	.	.	.	.	.		.	.	.	.	.	.	.	.
1119	0	1	1	0	.	.	.	.		1	2	3	.	.	.	.		0	.	.	.	.	.		.	.	.	.	.	.	.		.	.	.	.	.	.	.	.
1120	1	0	0	1	1	1	1	1		1	2	4	.	.	.	.		1	1	.	.	.	.		.	.	.	.	.	.	.		.	.	.	.	.	.	.	.
1121	0	1	1	0	0	.	.	.		1	3	3	.	.	.	.		1	1	0	0	0	1		.	.	.	.	.	.	.		.	.	.	.	.	.	.	.
1122	1	0	0	0	1	1	0	1		1	1	3	.	.	.	.		1	0	1	1	1	0		1	0	0	0	0	0	0		1	1	0	0	0	0	0	0		3	3	3	2	2	2	2	1
1123	1	0	0	1	0	.	.	.		1	4	4	.	.	.	.		1	1	0	0	1	0		.	.	.	.	.	.	.		.	.	.	.	.	.	.	.
1125	0	1	0	0	0	.	.	.		1	3	4	.	.	.	.		1	1	.	.	.	.		.	.	.	.	.	.	.		.	.	.	.	.	.	.	.
1127	0	1	0	0	0	.	.	.		1	2	4	.	.	.	.		1	0	.	.	.	.		.	.	.	.	.	.	.		.	.	.	.	.	.	.	.
1128	1	0	0	0	1	1	0	1		1	3	3	.	.	.	.		1	0	0	0	1	0		.	.	.	.	.	.	.		.	.	.	.	.	.	.	.
1129	1	0	0	1	0	.	.	.		1	4	3	.	.	.	.		1	1	1	0	0	0	nächtliches miauen	0	0	0	0	0	0	0		.	.	.	.	.	.	.	.
1130	0	1	0	1	0	.	.	.		1	3	4	.	.	.	.		1	1	.	.	.	.		.	.	.	.	.	.	.		.	.	.	.	.	.	.	.
1131	1	0	0	1	1	0	0	1		1	4	4	.	.	.	.		1	1	0	0	1	0	CnE, erhöhte Leberwerte, Zahnkontrollen bei den Jungkatzen (versch. Katzen)	.	.	.	.	.	.	.		.	.	.	.	.	.	.	.
1132	0	1	1	0	1	1	1	1		1	4	3	.	.	.	.		1	1	1	0	1	0		0	0	0	0	0	0	0	Keines	0	.	.	.	.	.	.	.
1133	0	1	0	0	1	1	0	0		1	4	4	.	.	.	.		1	1	.	.	.	.		.	.	.	.	.	.	.		.	.	.	.	.	.	.	.
1134	1	0	1	1	0	.	.	.		1	1	4	.	.	.	.		1	1	1	0	0	0		0	0	0	0	0	0	0		0	.	.	.	.	.	.	.
1135	1	0	0	1	0	.	.	.		1	4	4	.	.	.	.		1	0	0	0	0	0	Zahnentzündung	.	.	.	.	.	.	.		.	.	.	.	.	.	.	.
1136	0	1	0	0	1	1	0	0		1	2	4	.	.	.	.		1	1	.	.	.	.		.	.	.	.	.	.	.		.	.	.	.	.	.	.	.
1137	1	0	0	0	1	1	0	1		1	1	4	.	.	.	.		1	1	.	.	.	.		.	.	.	.	.	.	.		.	.	.	.	.	.	.	.
1138	1	1	1	1	0	.	.	.		1	2	4	.	.	.	.		1	0	0	0	0	0	Hot spot, Vergiftung, Herzkontrolle, Zahnop, Augeninnendruck Messung	.	.	.	.	.	.	.		.	.	.	.	.	.	.	.
1139	1	0	0	1	1	1	0	1		1	2	4	.	.	.	.		1	1	.	.	.	.		.	.	.	.	.	.	.		.	.	.	.	.	.	.	.
1140	1	0	0	0	.	.	.	.		1	2	4	.	.	.	.		1	0	0	0	0	0	Anämie verursacht durch MYkoplasmen	.	.	.	.	.	.	.		.	.	.	.	.	.	.	.
1141	1	1	1	0	1	0	1	1		0			0	0	1	1		1	1	.	.	.	.		.	.	.	.	.	.	.		.	.	.	.	.	.	.	.
1142	1	0	0	1	1	1	0	1		1	4	4	.	.	.	.		1	1	1	0	0	0		0	0	0	0	0	0	0		.	.	.	.	.	.	.	.
1143	1	0	0	0	1	1	0	1		1	3	4	.	.	.	.		0	.	.	.	.	.		.	.	.	.	.	.	.		.	.	.	.	.	.	.	.
1144	0	1	0	1	1	0	0	1		1	2	4	.	.	.	.		1	0	.	.	.	.		.	.	.	.	.	.	.		.	.	.	.	.	.	.	.
1145	0	1	1	0	0	.	.	.		1	4	4	.	.	.	.		1	1	1	0	0	0		0	0	0	0	0	0	0		0	.	.	.	.	.	.	.
1146	0	1	0	0	0	.	.	.		1	4	4	.	.	.	.		1	1	.	.	.	.		.	.	.	.	.	.	.		.	.	.	.	.	.	.	.
1147	1	0	0	1	0	.	.	.		1	2	4	.	.	.	.		1	0	.	.	.	.		.	.	.	.	.	.	.		.	.	.	.	.	.	.	.
1148	1	0	0	0	1	1	0	1		1	4	3	.	.	.	.		1	1	1	0	0	0		1	0	0	0	0	0	0		1	1	0	0	0	0	0	0		2				1	1	1	1
1149	0	1	1	0	0	.	.	.		1	2	4	.	.	.	.		1	1	1	1	0	0		0	0	0	0	0	0	1		0	.	.	.	.	.	.	.
1150	1	1	1	1	0	.	.	.		1	2	4	.	.	.	.		1	0	.	.	.	.		.	.	.	.	.	.	.		.	.	.	.	.	.	.	.
1151	1	1	0	1	0	.	.	.		0			0	0	1	0		1	1	.	.	.	.		.	.	.	.	.	.	.		.	.	.	.	.	.	.	.
1153	1	1	1	0	0	.	.	.		1	4	4	.	.	.	.		1	0	.	.	.	.		.	.	.	.	.	.	.		.	.	.	.	.	.	.	.
1154	1	0	1	0	1	0	1	1		1	4	4	.	.	.	.		1	1	0	0	0	0	nietenversagen	.	.	.	.	.	.	.		.	.	.	.	.	.	.	.
1155	0	1	1	0	.	.	.	.		1	4	3	.	.	.	.		1	1	1	0	1	0		0	0	0	0	0	0	0		0	.	.	.	.	.	.	.
1156	0	1	1	0	0	.	.	.		1	4	3	.	.	.	.		1	1	.	.	.	.		.	.	.	.	.	.	.		.	.	.	.	.	.	.	.
1157	0	1	0	0	0	.	.	.		0			0	1	0	0		1	0	0	0	0	0	Probleme mit den Augen	.	.	.	.	.	.	.		.	.	.	.	.	.	.	.
1158	0	1	1	1	0	.	.	.		1	3	4	.	.	.	.		1	1	.	.	.	.		.	.	.	.	.	.	.		.	.	.	.	.	.	.	.
1160	1	0	0	0	.	.	.	.		1	2	3	.	.	.	.		1	1	0	0	1	0		.	.	.	.	.	.	.		.	.	.	.	.	.	.	.
1162	1	1	0	0	0	.	.	.		1	4	4	.	.	.	.		1	1	.	.	.	.		.	.	.	.	.	.	.		.	.	.	.	.	.	.	.
1163	0	1	0	0	1	1	0	1		1	3	4	.	.	.	.		1	1	0	1	0	0		.	.	.	.	.	.	.		.	.	.	.	.	.	.	.
1164	1	0	1	1	0	.	.	.		1	4	4	.	.	.	.		1	1	.	.	.	.		.	.	.	.	.	.	.		.	.	.	.	.	.	.	.
1165	0	1	1	0	1	1	1	1		1	2	4	.	.	.	.		1	1	0	1	0	0		.	.	.	.	.	.	.		.	.	.	.	.	.	.	.
1167	0	1	1	0	0	.	.	.		1	4	4	.	.	.	.		1	1	.	.	.	.		.	.	.	.	.	.	.		.	.	.	.	.	.	.	.
1168	0	1	1	1	0	.	.	.		1	3	4	.	.	.	.		1	1	0	0	0	0	Schmerzen im Bewegungsapparat	.	.	.	.	.	.	.		.	.	.	.	.	.	.	.
1169	1	0	0	0	1	0	0	1		1	4	3	.	.	.	.		1	1	1	1	0	0		0	0	0	0	0	0	0		0	.	.	.	.	.	.	.
1170	1	1	0	0	0	.	.	.		1	2	4	.	.	.	.		0	.	.	.	.	.		.	.	.	.	.	.	.		.	.	.	.	.	.	.	.
1172	0	1	0	0	0	.	.	.		1	1	2	.	.	.	.		1	1	.	.	.	.		.	.	.	.	.	.	.		.	.	.	.	.	.	.	.
1173	0	1	1	0	.	.	.	.		1	3	4	.	.	.	.		1	0	1	1	1	0		1	0	0	0	0	0	0		0	.	.	.	.	.	.	.
1174	1	0	1	0	1	1	0	1		0			0	1	0	0		1	0	1	0	1	0		1	0	0	0	0	0	0	Tritrichiomonas	0	.	.	.	.	.	.	.
1175	1	1	0	0	1	0	0	1		1	3	3	.	.	.	.		1	1	0	0	1	0		.	.	.	.	.	.	.		.	.	.	.	.	.	.	.
1177	0	1	0	1	0	.	.	.		1	3	4	.	.	.	.		1	1	1	0	0	0		0	0	0	0	0	0	0		0	.	.	.	.	.	.	.
1178	1	1	1	0	1	1	1	1		1	3	4	.	.	.	.		1	1	1	1	0	1	Epilepsie, Fersenkappenluxation, IBD, Pankreatitis	0	0	0	0	0	0	0	War alles negativ	0	.	.	.	.	.	.	.
1179	1	0	1	0	1	1	0	1		1	3	4	.	.	.	.		1	1	1	0	0	0		0	0	0	0	0	0	0	nicht nötig weil ich selber TFA und Studi bin :)	0	.	.	.	.	.	.	.
1180	0	1	1	0	1	1	0	1		1	3	4	.	.	.	.		1	1	1	1	0	1		1	0	0	0	0	1	0		0	.	.	.	.	.	.	.
1181	1	0	0	0	0	.	.	.		1	2	4	.	.	.	.		1	1	0	1	0	0		.	.	.	.	.	.	.		.	.	.	.	.	.	.	.
1182	1	0	0	0	1	1	0	1		1	1	4	.	.	.	.		1	1	.	.	.	.		.	.	.	.	.	.	.		.	.	.	.	.	.	.	.
1184	1	1	0	0	1	1	0	0		1	1	4	.	.	.	.		1	1	1	1	0	1	Bindehautentzündung	0	0	0	0	0	0	0		.	.	.	.	.	.	.	.
1185	1	0	0	0	1	1	1	1		1	3	4	.	.	.	.		1	1	.	.	.	.		.	.	.	.	.	.	.		.	.	.	.	.	.	.	.
1186	1	0	0	0	1	0	0	1		1	4	4	.	.	.	.		1	1	.	.	.	.		.	.	.	.	.	.	.		.	.	.	.	.	.	.	.
1187	0	1	0	0	.	.	.	.		1	2	4	.	.	.	.		1	1	0	1	0	1		.	.	.	.	.	.	.		.	.	.	.	.	.	.	.
1189	0	1	1	0	1	0	0	1		0			0	0	0	0	Schlechte Erfahrung mit dem letzten Tierarzt und jetzt kein Vertrauen mehr.	1	1	.	.	.	.		.	.	.	.	.	.	.		.	.	.	.	.	.	.	.
1190	0	1	1	1	0	.	.	.		1	2	3	.	.	.	.		1	1	0	0	0	0	Bewegungsapparat	.	.	.	.	.	.	.		.	.	.	.	.	.	.	.
1192	0	1	0	0	0	.	.	.		1	2	4	.	.	.	.		1	1	.	.	.	.		.	.	.	.	.	.	.		.	.	.	.	.	.	.	.
1193	0	1	1	0	1	1	1	1		1	3	4	.	.	.	.		1	1	1	0	0	0	Konjunktivitis	1	1	1	1	1	1	1		0	.	.	.	.	.	.	.
1194	1	1	0	0	.	.	.	.		1	3	4	.	.	.	.		1	1	.	.	.	.		.	.	.	.	.	.	.		.	.	.	.	.	.	.	.
1195	1	0	0	0	.	.	.	.		1	2	4	.	.	.	.		1	0	0	0	0	1		.	.	.	.	.	.	.		.	.	.	.	.	.	.	.
1196	1	0	0	0	1	1	1	1		1	4	4	.	.	.	.		1	1	.	.	.	.		.	.	.	.	.	.	.		.	.	.	.	.	.	.	.
1197	1	0	0	0	0	.	.	.		1	3	4	.	.	.	.		1	1	0	1	0	0		.	.	.	.	.	.	.		.	.	.	.	.	.	.	.
1199	1	0	0	0	1	1	0	1		1	2	4	.	.	.	.		1	0	1	0	1	0		0	0	0	0	0	0	0		0	.	.	.	.	.	.	.
1200	0	1	0	0	1	1	1	1		1	3	4	.	.	.	.		1	1	0	0	1	0		.	.	.	.	.	.	.		.	.	.	.	.	.	.	.
1201	0	1	0	0	0	.	.	.		1	4	4	.	.	.	.		1	0	1	0	0	0		1	0	0	0	0	0	0		1	1	0	0	0	0	0	0		4	4	4	4	4	4	4	1
1202	0	1	0	0	1	1	0	1		1	3	4	.	.	.	.		1	1	0	0	0	0	Ohrinfektion	.	.	.	.	.	.	.		.	.	.	.	.	.	.	.
1203	1	0	0	0	1	1	1	1		1	2	4	.	.	.	.		1	1	.	.	.	.		.	.	.	.	.	.	.		.	.	.	.	.	.	.	.
1205	0	1	.	0	0	.	.	.		1	2	4	.	.	.	.		1	1	.	.	.	.		.	.	.	.	.	.	.		.	.	.	.	.	.	.	.
1206	1	1	1	0	0	.	.	.		1	2	3	.	.	.	.		1	1	1	0	0	0	vergiftungssYmptome	0	0	0	0	0	0	0	n, da ich selber wusste, dass es wahrscheinlich an eine FMA lag	0	.	.	.	.	.	.	.
1207	0	1	1	0	0	.	.	.		1	4	4	.	.	.	.		1	0	0	0	0	1		.	.	.	.	.	.	.		.	.	.	.	.	.	.	.
1208	0	1	1	0	0	.	.	.		1	2	4	.	.	.	.		1	1	.	.	.	.		.	.	.	.	.	.	.		.	.	.	.	.	.	.	.
1210	1	0	1	0	1	1	0	0		1	1	3	.	.	.	.		1	0	0	0	0	0	Bewegungsapparat	.	.	.	.	.	.	.		.	.	.	.	.	.	.	.
1211	0	1	0	0	1	1	1	1	Knochenstücke etc.	1	2	3	.	.	.	.		1	1	.	.	.	.		.	.	.	.	.	.	.		.	.	.	.	.	.	.	.
1212	1	0	1	0	0	.	.	.		1	2	4	.	.	.	.		1	0	0	0	1	0		.	.	.	.	.	.	.		.	.	.	.	.	.	.	.
1214	0	1	0	1	1	0	0	1		1	2	4	.	.	.	.		1	1	.	.	.	.		.	.	.	.	.	.	.		.	.	.	.	.	.	.	.
1215	0	1	1	0	1	0	0	1		1	4	3	.	.	.	.		1	1	1	0	0	0		1	0	0	0	0	0	0		0	.	.	.	.	.	.	.
1218	1	1	0	0	1	1	1	1		1	4	4	.	.	.	.		1	0	0	0	0	0	erhöhte nierenwerte, Zahn abgebrochen	.	.	.	.	.	.	.		.	.	.	.	.	.	.	.
1222	0	1	1	0	1	1	1	1		1	4	4	.	.	.	.		1	1	1	1	0	0		0	0	0	0	0	0	0	Pankreatitis mit Darmentzündung	0	.	.	.	.	.	.	.
1223	0	1	0	0	1	1	0	1		1	1	4	.	.	.	.		1	1	1	0	0	0		1	0	0	0	0	0	1		0	.	.	.	.	.	.	.
1224	1	0	0	0	1	1	0	1		1	3	4	.	.	.	.		1	0	0	0	0	1	Bewegungseinschränkung/Arthrose	.	.	.	.	.	.	.		.	.	.	.	.	.	.	.
1225	0	1	0	0	1	1	1	0		1	2	4	.	.	.	.		1	1	0	1	0	0	Keilwirbel	.	.	.	.	.	.	.		.	.	.	.	.	.	.	.
1226	0	1	0	0	0	.	.	.		1	3	3	.	.	.	.		1	1	.	.	.	.		.	.	.	.	.	.	.		.	.	.	.	.	.	.	.
1227	1	0	1	0	0	.	.	.		1	4	4	.	.	.	.		1	1	1	0	0	0	nur das Kitten hatte Durchfall, Kotprobe ergab Giardien. Außerdem hatte sie eine heftige Erkältung.	1	0	0	0	0	0	0		1	1	0	0	0	0	0	0		3	3	4	4	4	4	4	1
1228	0	1	0	0	1	1	1	1		1	2	4	.	.	.	.		1	0	.	.	.	.		.	.	.	.	.	.	.		.	.	.	.	.	.	.	.
1229	1	1	0	0	1	1	0	1		0			0	1	0	0	Weil es für jedes Problem einen Spezialisten gibt.	1	1	1	0	1	0		0	0	0	0	0	0	0		.	.	.	.	.	.	.	.
1230	1	0	0	0	.	.	.	.		1	4	4	.	.	.	.		0	.	.	.	.	.		.	.	.	.	.	.	.		.	.	.	.	.	.	.	.
1231	0	1	1	0	0	.	.	.		1	2	4	.	.	.	.		1	1	.	.	.	.		.	.	.	.	.	.	.		.	.	.	.	.	.	.	.
1232	1	1	1	0	.	.	.	.		1	4	4	.	.	.	.		1	1	1	0	0	0		0	0	0	0	0	0	0		.	.	.	.	.	.	.	.
1233	1	0	0	0	1	1	1	1		1	2	4	.	.	.	.		1	1	.	.	.	.		.	.	.	.	.	.	.		.	.	.	.	.	.	.	.
1235	0	1	0	1	0	.	.	.		1	4	4	.	.	.	.		1	1	.	.	.	.		.	.	.	.	.	.	.		.	.	.	.	.	.	.	.
1236	1	0	0	0	1	1	1	1		1	2	4	.	.	.	.		1	1	.	.	.	.		.	.	.	.	.	.	.		.	.	.	.	.	.	.	.
1237	1	1	0	0	1	1	0	1		1	3	4	.	.	.	.		1	1	.	.	.	.		.	.	.	.	.	.	.		.	.	.	.	.	.	.	.
1238	1	0	0	.	.	.	.	.		1	4	4	.	.	.	.		1	1	.	.	.	.		.	.	.	.	.	.	.		.	.	.	.	.	.	.	.
1240	0	1	0	0	1	0	0	1		1	4	4	.	.	.	.		1	1	1	0	0	0	Katarakt	1	1	1	1	0	0	0		0	.	.	.	.	.	.	.
1241	0	1	1	1	0	.	.	.		1	4	4	.	.	.	.		1	1	.	.	.	.		.	.	.	.	.	.	.		.	.	.	.	.	.	.	.
1242	1	0	0	0	1	1	1	1		1	4	4	.	.	.	.		1	1	.	.	.	.		.	.	.	.	.	.	.		.	.	.	.	.	.	.	.
1244	0	1	1	0	.	.	.	.		1	4	4	.	.	.	.		1	1	0	1	0	0	Ohrentzündung	.	.	.	.	.	.	.		.	.	.	.	.	.	.	.
1245	0	1	1	0	1	1	1	1		1	1	4	.	.	.	.		1	1	.	.	.	.		.	.	.	.	.	.	.		.	.	.	.	.	.	.	.
1246	0	1	1	0	.	.	.	.		1	4	4	.	.	.	.		1	1	1	0	0	0		0	0	0	0	0	0	0		.	.	.	.	.	.	.	.
1249	1	0	0	0	0	.	.	.		1	2	4	.	.	.	.		1	1	0	0	0	1		.	.	.	.	.	.	.		.	.	.	.	.	.	.	.
1250	0	1	0	0	1	1	0	1		1	3	4	.	.	.	.		1	1	1	0	0	0		0	0	0	0	0	0	0		0	.	.	.	.	.	.	.
1251	1	1	0	1	1	0	0	1		1	2	4	.	.	.	.		1	1	.	.	.	.		.	.	.	.	.	.	.		.	.	.	.	.	.	.	.
1252	0	1	1	0	1	1	0	1		1	2	4	.	.	.	.		1	1	1	1	0	0		1	0	0	0	0	0	0		0	.	.	.	.	.	.	.
1253	0	1	0	0	1	1	0	1		1	2	3	.	.	.	.		1	1	1	1	1	0		1	0	0	0	0	0	0		1	1	0	0	0	0	0	0		2		3		1	3	3	1
1254	0	1	1	1	1	1	0	1		1	4	4	.	.	.	.		1	0	0	1	0	0		.	.	.	.	.	.	.		.	.	.	.	.	.	.	.
1255	1	0	1	1	0	.	.	.		1	3	4	.	.	.	.		1	1	0	0	1	0		.	.	.	.	.	.	.		.	.	.	.	.	.	.	.
1256	0	1	0	0	1	1	0	1		1	4	4	.	.	.	.		1	0	1	0	0	0		1	0	1	1	0	0	0		0	.	.	.	.	.	.	.
1257	1	1	1	1	0	.	.	.		0			0	1	0	0		1	1	.	.	.	.		.	.	.	.	.	.	.		.	.	.	.	.	.	.	.
1258	1	0	0	0	.	.	.	.		1	3	4	.	.	.	.		1	1	1	0	0	0		0	0	0	0	0	0	0		0	.	.	.	.	.	.	.
1259	1	1	0	0	1	0	0	1		1	3	3	.	.	.	.		1	1	1	0	0	0		0	0	0	0	0	0	0		0	.	.	.	.	.	.	.
1260	0	1	1	0	1	1	1	1		0			1	0	0	0		0	.	.	.	.	.		.	.	.	.	.	.	.		.	.	.	.	.	.	.	.
1261	1	0	0	0	1	0	0	1	Herzwürmer	1	2	4	.	.	.	.		1	1	0	1	0	0		.	.	.	.	.	.	.		.	.	.	.	.	.	.	.
1262	0	1	0	1	1	1	1	1		1	2	4	.	.	.	.		1	1	1	0	0	0		0	0	0	0	0	0	0		0	.	.	.	.	.	.	.
1264	1	1	0	0	1	1	1	1		1	1	4	.	.	.	.		1	1	.	.	.	.		.	.	.	.	.	.	.		.	.	.	.	.	.	.	.
1265	0	1	1	0	1	1	1	1		1	4	4	.	.	.	.		1	1	.	.	.	.		.	.	.	.	.	.	.		.	.	.	.	.	.	.	.
1266	1	1	1	1	1	1	0	1		1	2	4	.	.	.	.		1	1	.	.	.	.		.	.	.	.	.	.	.		.	.	.	.	.	.	.	.
1268	0	1	1	0	1	0	1	1		1	2	4	.	.	.	.		1	0	1	0	0	0		1	0	0	0	0	1	1		.	.	.	.	.	.	.	.
1269	0	1	1	0	0	.	.	.		1	4	4	.	.	.	.		1	1	.	.	.	.		.	.	.	.	.	.	.		.	.	.	.	.	.	.	.
1270	0	1	1	0	1	1	0	1		1	2	4	.	.	.	.		1	1	0	0	0	0	Mitralisendokardiose, Schmerzen im Lumbosakralbereich	.	.	.	.	.	.	.		.	.	.	.	.	.	.	.
1271	1	1	0	1	0	.	.	.		1	1	4	.	.	.	.		1	0	0	0	0	0	Geschwür	.	.	.	.	.	.	.		.	.	.	.	.	.	.	.
1272	0	1	0	0	1	1	0	1		1	2	4	.	.	.	.		1	0	.	.	.	.		.	.	.	.	.	.	.		.	.	.	.	.	.	.	.
1273	1	0	0	0	1	1	1	1		1	4	4	.	.	.	.		1	1	1	0	0	0		1	0	0	0	0	0	0		1	1	0	0	0	0	0	0		4	4	4	4	4	4	4	1
1274	0	1	1	0	0	.	.	.		1	4	3	.	.	.	.		1	1	.	.	.	.		.	.	.	.	.	.	.		.	.	.	.	.	.	.	.
1275	0	1	0	0	1	1	1	1		1	4	4	.	.	.	.		1	1	.	.	.	.		.	.	.	.	.	.	.		.	.	.	.	.	.	.	.
1276	0	1	0	0	.	.	.	.		1	3	4	.	.	.	.		1	1	1	1	0	0		0	0	0	0	0	0	0		.	.	.	.	.	.	.	.
1277	0	1	0	0	1	1	1	1		1	2	3	.	.	.	.		1	1	0	1	0	0		.	.	.	.	.	.	.		.	.	.	.	.	.	.	.
1279	1	1	0	1	1	1	1	1		1	2	4	.	.	.	.		1	0	0	0	1	0		.	.	.	.	.	.	.		.	.	.	.	.	.	.	.
1281	1	1	1	0	1	1	1	1		1	3	4	.	.	.	.		1	1	1	0	0	0		1	1	0	0	0	0	0		1	0	1	0	0	0	0	0		4	4	4	4	4	4	4	3
1282	0	1	0	0	1	1	0	1		1	4	4	.	.	.	.		1	1	1	1	0	1		0	0	0	0	0	0	0		.	.	.	.	.	.	.	.
1283	1	0	0	0	1	1	1	1		.			.	.	.	.		1	1	1	0	0	0		1	1	0	1	0	0	1		0	.	.	.	.	.	.	.
1284	1	1	0	1	1	1	1	1		1	4	3	.	.	.	.		1	1	1	0	1	0		1	1	1	1	1	0	1		0	.	.	.	.	.	.	.
1285	0	1	0	0	1	1	0	0		1	4	4	.	.	.	.		1	0	0	1	0	0		.	.	.	.	.	.	.		.	.	.	.	.	.	.	.
1286	1	1	1	0	1	0	0	1		1	2	3	.	.	.	.		0	.	.	.	.	.		.	.	.	.	.	.	.		.	.	.	.	.	.	.	.
1287	0	1	1	0	1	0	0	1		1	1	2	.	.	.	.		1	1	1	0	0	0		0	0	0	0	0	0	0		0	.	.	.	.	.	.	.
1288	0	1	0	0	1	1	1	1		1	4	4	.	.	.	.		1	1	.	.	.	.		.	.	.	.	.	.	.		.	.	.	.	.	.	.	.
1289	0	1	0	0	1	0	1	1		1	4	4	.	.	.	.		1	1	0	1	0	0		.	.	.	.	.	.	.		.	.	.	.	.	.	.	.
1290	.	1	0	0	0	.	.	.		1	4	4	.	.	.	.		1	1	1	1	0	0	Rheumatische Erkrankubg	0	0	0	0	0	0	0	nahrungsmittel Unverträglichkeit bzw. Allergie	.	.	.	.	.	.	.	.
1291	0	1	0	0	1	1	0	1		1	4	4	.	.	.	.		1	1	.	.	.	.		.	.	.	.	.	.	.		.	.	.	.	.	.	.	.
1292	0	1	1	0	1	1	1	1		1	4	3	.	.	.	.		1	1	.	.	.	.		.	.	.	.	.	.	.		.	.	.	.	.	.	.	.
1293	0	1	1	0	0	.	.	.		1	1	3	.	.	.	.		1	0	0	0	0	0	Orthopädisches Problem	.	.	.	.	.	.	.		.	.	.	.	.	.	.	.
1294	1	1	1	0	0	.	.	.		1	3	4	.	.	.	.		1	1	0	0	0	1	Anaplasmose	.	.	.	.	.	.	.		.	.	.	.	.	.	.	.
1295	0	1	0	0	1	1	0	1		1	4	4	.	.	.	.		1	1	1	0	0	0		0	0	1	1	0	0	0		1	0	0	1	1	0	0	0		4	4	4	4	4	4	4	4
1297	1	1	0	0	1	0	1	1		1	4	4	.	.	.	.		1	1	0	0	0	1		.	.	.	.	.	.	.		.	.	.	.	.	.	.	.
1298	1	0	0	0	0	.	.	.		1	3	4	.	.	.	.		1	1	.	.	.	.		.	.	.	.	.	.	.		.	.	.	.	.	.	.	.
1300	1	0	0	0	1	1	1	1		1	4	4	.	.	.	.		1	1	0	0	1	0		.	.	.	.	.	.	.		.	.	.	.	.	.	.	.
1301	1	1	0	.	.	.	.	.		1	4	4	.	.	.	.		1	1	.	.	.	.		.	.	.	.	.	.	.		.	.	.	.	.	.	.	.
1302	0	1	1	0	1	1	1	1		1	2	3	.	.	.	.		1	1	0	0	1	0		.	.	.	.	.	.	.		.	.	.	.	.	.	.	.
1303	0	1	0	0	1	1	0	1		1	2	4	.	.	.	.		1	0	0	1	0	0		.	.	.	.	.	.	.		.	.	.	.	.	.	.	.
1304	1	0	0	0	.	.	.	.		1	2	3	.	.	.	.		1	1	1	1	0	0		1	0	0	0	0	0	0		0	.	.	.	.	.	.	.
1306	1	0	0	0	1	1	1	1		1	4	4	.	.	.	.		1	1	.	.	.	.		.	.	.	.	.	.	.		.	.	.	.	.	.	.	.
1307	1	0	0	0	1	0	1	1		1	2	4	.	.	.	.		1	1	0	0	0	0	Rückenmarksinfarkt	.	.	.	.	.	.	.		.	.	.	.	.	.	.	.
1309	1	1	0	0	1	1	1	0		1	3	4	.	.	.	.		1	1	.	.	.	.		.	.	.	.	.	.	.		.	.	.	.	.	.	.	.
1310	0	1	0	0	1	1	0	1		1	2	4	.	.	.	.		1	1	.	.	.	.		.	.	.	.	.	.	.		.	.	.	.	.	.	.	.
1312	1	1	0	1	1	1	0	1		1	4	4	.	.	.	.		1	1	.	.	.	.		.	.	.	.	.	.	.		.	.	.	.	.	.	.	.
1314	1	1	0	1	1	1	0	1		1	3	3	.	.	.	.		1	0	1	0	1	0		1	1	0	0	0	0	0		1	1	1	0	0	0	0	0		3	4	4	4	4	4	4	3
1315	1	1	0	0	1	1	1	1		1	2	4	.	.	.	.		1	1	.	.	.	.		.	.	.	.	.	.	.		.	.	.	.	.	.	.	.
1316	0	1	1	0	1	1	1	0		1	2	4	.	.	.	.		1	1	.	.	.	.		.	.	.	.	.	.	.		.	.	.	.	.	.	.	.
1317	0	1	1	0	.	.	.	.		1	4	3	.	.	.	.		1	1	1	0	0	0		1	0	0	0	0	0	0	Und Würmer allgemein, sie hat nicht die namen aufgezählt, aber getestet	1	1	0	0	0	0	0	0		3	4	4	3	4	3	2	1
1319	0	1	0	0	0	.	.	.		0			0	0	1	0		1	1	.	.	.	.		.	.	.	.	.	.	.		.	.	.	.	.	.	.	.
1320	0	1	0	0	1	1	1	1		1	2	4	.	.	.	.		1	1	1	0	1	0		0	0	0	0	0	0	0		0	.	.	.	.	.	.	.
1321	1	1	0	1	1	1	0	1		1	4	4	.	.	.	.		1	1	0	0	0	0	Hund: Ohrentzündung; Pferd: Verletzung	.	.	.	.	.	.	.		.	.	.	.	.	.	.	.
1322	0	1	0	0	0	.	.	.		0			0	1	1	0	Die Klinik in der nähe haben wir für notfälle genutzt, waren da sehr zufrieden, die Kosten sind aber zu teuer für reguläre Tierarztbesuche	1	1	.	.	.	.		.	.	.	.	.	.	.		.	.	.	.	.	.	.	.
1324	1	1	1	0	0	.	.	.		1	4	4	.	.	.	.		1	0	0	0	0	1		.	.	.	.	.	.	.		.	.	.	.	.	.	.	.
1325	0	1	0	1	0	.	.	.		1	1	4	.	.	.	.		1	0	1	0	0	0	Blasse Schleimhäute, Gehumpelt	1	0	0	0	0	0	0		0	.	.	.	.	.	.	.
1326	0	1	0	1	1	0	1	1		1	2	3	.	.	.	.		1	1	.	.	.	.		.	.	.	.	.	.	.		.	.	.	.	.	.	.	.
1327	1	1	0	0	1	1	1	1		1	4	4	.	.	.	.		1	1	.	.	.	.		.	.	.	.	.	.	.		.	.	.	.	.	.	.	.
1328	0	1	0	0	1	1	0	0		1	4	4	.	.	.	.		1	1	.	.	.	.		.	.	.	.	.	.	.		.	.	.	.	.	.	.	.
1329	0	1	0	0	1	1	0	0		1	4	4	.	.	.	.		1	1	.	.	.	.		.	.	.	.	.	.	.		.	.	.	.	.	.	.	.
1330	1	1	0	0	0	.	.	.		1	4	3	.	.	.	.		1	1	1	0	0	1		1	1	1	0	0	1	0		0	.	.	.	.	.	.	.
1331	1	1	.	0	1	1	0	1		1	3	3	.	.	.	.		1	1	1	0	0	0		0	0	0	0	0	0	0		.	.	.	.	.	.	.	.
1332	0	1	0	1	0	.	.	.		1	4	4	.	.	.	.		1	1	0	0	0	0	Verkrampfung in der Läufigkeit, cauda equina, Fieber bei 3 Hunden	.	.	.	.	.	.	.		.	.	.	.	.	.	.	.
1333	0	1	1	0	1	1	0	1		1	4	4	.	.	.	.		1	1	.	.	.	.		.	.	.	.	.	.	.		.	.	.	.	.	.	.	.
1334	0	1	1	0	.	.	.	.		1	2	4	.	.	.	.		1	1	.	.	.	.		.	.	.	.	.	.	.		.	.	.	.	.	.	.	.
1335	0	1	0	0	0	.	.	.		1	4	3	.	.	.	.		1	1	.	.	.	.		.	.	.	.	.	.	.		.	.	.	.	.	.	.	.
[truncated: 162 more columns]
